# Supplementary material for: Deep carbon cycle constrained by carbonate solubility
Source: Nat Commun. 2021 Jul 14;12:4311. doi: 10.1038/s41467-021-24533-7 (PMC8280166; doi:10.1038/s41467-021-24533-7)
Supplement: Supplementary file 3 — sup data 1 [file 41467_2021_24533_MOESM3_ESM.xlsx]

## Sheet: SupplementaryData1
Supplementary Data 1
Compilation of subducting slab specific water and carbon fluxes
		van Keken et al 2011, ﻿Journal of Geophysical Research: Solid Earth, ﻿Subduction factory: 4. Depth-dependent flux of H2O from subducting slabs worldwide																							Clift 2017, ﻿Reviews of Geophysics, ﻿A revised budget for Cenozoic sedimentary carbon subduction												Li et al 2019, ﻿Earth and Planetary Science Letters, ﻿Diamond isotope compositions indicate altered igneous oceanic crust dominates deep carbon recycling
		Water																							Carbon in sediments												Carbon in altered oceanic crust
Trench*		Trench	Length	H2O flux (with serpentinization)				H2O flux (with serpentinization)				H2O flux (with serpentinization)				H2O flux (with serpentinization)				H2O flux (with serpentinization)					Trench	Length	Inorganic carbon flux	Organic carbon flux	Total carbon flux	Inorganic carbon flux	Organic carbon flux	Total carbon flux	Inorganic carbon flux	Organic carbon flux	Total carbon flux		Trench	Length	Carbon flux	Molar mass of C	Carbon flux	Carbon flux	Carbon flux
				input	100 km	150 km	230 km	input	100 km	150 km	230 km	input	100 km	150 km	230 km	input	100 km	150 km	230 km	output, 0-100 km	output, 100-150 km	output, 150-230 km	output, >230 km				input	input	input	input	input	input	input	input	input				input		input	input	input
			km	Tg/Myr/m	Tg/Myr/m	Tg/Myr/m	Tg/Myr/m	kt/km/yr	kt/km/yr	kt/km/yr	kt/km/yr	kt/yr	kt/yr	kt/yr	kt/yr	kt/km/yr	kt/km/yr	kt/km/yr	kt/km/yr	kt/km/yr	kt/km/yr	kt/km/yr	kt/km/yr			km	Mt/yr	Mt/yr	Mt/yr	kt/yr	kt/yr	kt/yr	kt/km/yr	kt/km/yr	kt/km/yr			km	mol/yr	g/mol	g/yr	kt/yr	kt/km/yr
Alaska		Total	1120									26436	15316	14442	3547	23.6036	13.675	12.8946	3.16696	9.92857	0.780357	9.72768	3.16696		Alaska	2050	1.03	1.72	2.76	1030	1720	2760	0.502439	0.839024	1.34634		Alaska	1490	25000000000	12.0107	300267500000	300.267	0.201522
		Alaska Peninsula	510	26	15.2	15.4	5.4	26	15.2	15.4	5.4	13260	7752	7854	2754
		Alaska	610	21.6	12.4	10.8	1.3	21.6	12.4	10.8	1.3	13176	7564	6588	793
		British Columbia	625	15.5	5.2	0	0	15.5	5.2	0	0	9687.5	3250	0	0	15.5	5.2	0	0	10.3	5.2	0	0		British Columbia	550	0.19	0.25	0.44	190	250	440	0.345455	0.454545	0.8
Cascadia		Cascadia	450	11.6	1.9	0	0.6	11.6	1.9	0	0.6	5220	855	0	270	11.6	1.9	0	0.6	9.7	1.9	-0.6	0.6		Oregon‐Washington	850	0.65	0.26	0.91	650	260	910	0.764706	0.305882	1.07059		Cascadia	990	5600000000	12.0107	67259920000	67.2599	0.0679393
Mexico		Mexico	1350	18.4	6.1	0	0.6	18.4	6.1	0	0.6	24840	8235	0	810	18.4	6.1	0	0.6	12.3	6.1	-0.6	0.6		Mexico	1700	0.15	0.25	0.4	150	250	400	0.0882353	0.147059	0.235294		Mexico	1383	17000000000	12.0107	204181900000	204.182	0.147637
Guatemala‐El Salvador		Guatemala‐El Salvador	500	25.7	16.6	14.3	0.6	25.7	16.6	14.3	0.6	12850	8300	7150	300	25.7	16.6	14.3	0.6	9.1	2.3	13.7	0.6		Guatemala	500	1.35	0.15	1.5	1350	150	1500	2.7	0.3	3		C. America	1506	28000000000	12.0107	336299600000	336.3	0.223307
Nicaragua		Nicaragua	580	27.9	18	17.7	5.2	27.9	18	17.7	5.2	16182	10440	10266	3016	27.9	18	17.7	5.2	9.9	0.3	12.5	5.2		Nicaragua	275	0.27	0.04	0.31	270	40	310	0.981818	0.145455	1.12727								0.223307
Costa Rica		Costa Rica	280	29.5	21.4	18.7	6	29.5	21.4	18.7	6	8260	5992	5236	1680	29.5	21.4	18.7	6	8.1	2.7	12.7	6		Costa Rica	450	0.61	0.08	0.69	610	80	690	1.35556	0.177778	1.53333								0.223307
Columbia-Ecuador		Columbia Ecuador	900	22.8	11.9	0.1	0.2	22.8	11.9	0.1	0.2	20520	10710	90	180	22.8	11.9	0.1	0.2	10.9	11.8	-0.1	0.2		Colombia‐Ecuador	1100	1.73	0.27	2	1730	270	2000	1.57273	0.245455	1.81818		Colombia	1355	25000000000	12.0107	300267500000	300.267	0.2216
Peru		Total	2250									60175	32230	6675	450	26.7444	14.3244	2.96667	0.2	12.42	11.3578	2.76667	0.2		Peru	2200	2.64	0.53	3.17	2640	530	3170	1.2	0.240909	1.44091		Peru	1599	36000000000	12.0107	432385200000	432.385	0.27041
		N Peru	850	27.5	12.4	0.1	0.2	27.5	12.4	0.1	0.2	23375	10540	85	170
		C Peru	900	26.5	15.1	0.1	0.2	26.5	15.1	0.1	0.2	23850	13590	90	180
		Peru	500	25.9	16.2	13	0.2	25.9	16.2	13	0.2	12950	8100	6500	100
North Chile		Total	1590									48656	30423	17203	1795	30.6013	19.134	10.8195	1.12893	11.4673	8.31447	9.69057	1.12893		North Chile	2000	2.73	0.55	3.28	2730	550	3280	1.365	0.275	1.64		Total	2232				540.481	0.242151
		N Chile	460	31.3	19.7	17.8	2.6	31.3	19.7	17.8	2.6	14398	9062	8188	1196																						Chile, N	1579	37000000000	12.0107	444395900000	444.396	0.281441
		NC Chile	490	30.6	19.3	16.7	0.7	30.6	19.3	16.7	0.7	14994	9457	8183	343																						Chile, C, half	653	8000000000	12.0107	96085600000	96.0856	0.147145
		C Chile 1	640	30.1	18.6	1.3	0.4	30.1	18.6	1.3	0.4	19264	11904	832	256
South Chile		Total	1350									39245	25649	17866	1199	29.0704	18.9993	13.2341	0.888148	10.0711	5.76519	12.3459	0.888148		South Chile	2000	0.33	0.33	0.66	330	330	660	0.165	0.165	0.33		Total	1871				116.504	0.0622682
		C Chile 2	500	29.1	20.7	17.3	1.3	29.1	20.7	17.3	1.3	14550	10350	8650	650																						Chile, S	1218	1700000000	12.0107	20418190000	20.4182	0.0167637
		SC Chile	490	29.9	19.1	18	0.9	29.9	19.1	18	0.9	14651	9359	8820	441																						Chile, C, half	653	8000000000	12.0107	96085600000	96.0856	0.147145
		S Chile	360	27.9	16.5	1.1	0.3	27.9	16.5	1.1	0.3	10044	5940	396	108
Antilles		Total	860									6751	3913	3397	559	7.85	4.55	3.95	0.65	3.3	0.6	3.3	0.65		Lesser Antilles	850	1.01	0.28	1.29	1010	280	1290	1.18824	0.329412	1.51765		Total	800				228.203	0.285254
		N Antilles	430	7.5	4.5	4.4	0.8	7.5	4.5	4.4	0.8	3225	1935	1892	344																						Antilles, N	400	10000000000	12.0107	120107000000	120.107	0.300268
		S Antilles	430	8.2	4.6	3.5	0.5	8.2	4.6	3.5	0.5	3526	1978	1505	215																						Antilles, S	400	9000000000	12.0107	108096300000	108.096	0.270241
Scotia (South Sandwich)		Scotia	700	24.9	15.3	15.5	5.4	24.9	15.3	15.5	5.4	17430	10710	10850	3780	24.9	15.3	15.5	5.4	9.6	-0.2	10.1	5.4		South Sandwich	700	0.18	0.09	0.27	180	90	270	0.257143	0.128571	0.385714		Scotia	1005	16000000000	12.0107	192171200000	192.171	0.191215
Aegean		Aegean	1200	7.7	4.1	4.2	0.5	7.7	4.1	4.2	0.5	9240	4920	5040	600	7.7	4.1	4.2	0.5	3.6	-0.1	3.7	0.5		Aegean	1200	0.73	1.02	1.76	730	1020	1760	0.608333	0.85	1.46667		Aegean	850	3000000000	12.0107	36032100000	36.0321	0.0423907
Sumatra		Total	2010									41912	23578	23776	8853	20.8517	11.7303	11.8289	4.40448	9.12139	-0.0985075	7.42438	4.40448		Sumatra	1800	6.23	0.43	6.66	6230	430	6660	3.46111	0.238889	3.7		Sumatra	2462	32000000000	12.0107	384342400000	384.342	0.15611
		N Sumatra	760	22.2	11.8	12.6	3.8	22.2	11.8	12.6	3.8	16872	8968	9576	2888
		C Sumatra	600	19.2	10.7	9.8	2.9	19.2	10.7	9.8	2.9	11520	6420	5880	1740
		S Sumatra	650	20.8	12.6	12.8	6.5	20.8	12.6	12.8	6.5	13520	8190	8320	4225
Java		Total	1850									52653	38109	33598	32463.5	28.4611	20.5995	18.1611	17.5478	7.86162	2.43838	0.613243	17.5478		Java	2100	4.01	0.28	4.29	4010	280	4290	1.90952	0.133333	2.04286		Total	2150				2005.79	0.932924
		Sunda Strait	605	26.3	17.7	15.8	16.5	26.3	17.7	15.8	16.5	15911.5	10708.5	9559	9982.5																						Sunda, E	950	74000000000	12.0107	888791800000	888.792	0.93557
		Java	605	29.1	21.7	19	17.8	29.1	21.7	19	17.8	17605.5	13128.5	11495	10769																						Java	1200	93000000000	12.0107	1116995100000	1117	0.930829
		Bali‐Lombok	640	29.9	22.3	19.6	18.3	29.9	22.3	19.6	18.3	19136	14272	12544	11712
		W Banda Sea	780	31	23.2	20.2	19.4	31	23.2	20.2	19.4	24180	18096	15756	15132	31	23.2	20.2	19.4	7.8	3	0.8	19.4
		E Banda Sea	1065	10.7	6.4	6.3	1.1	10.7	6.4	6.3	1.1	11395.5	6816	6709.5	1171.5	10.7	6.4	6.3	1.1	4.3	0.1	5.2	1.1
Solomons (New Britain+Trobriand+Vanuatu)		Total	2750									105281	79209	64688	48182	38.284	28.8033	23.5229	17.5207	9.48073	5.28036	6.00218	17.5207		Solomons	2750	4.55	0.25	4.8	4550	250	4800	1.65455	0.0909091	1.74545		Total	2379				717.039	0.301403
		New Britain	690	45.1	34.2	27.6	13.9	45.1	34.2	27.6	13.9	31119	23598	19044	9591																						New Britain	600	19000000000	12.0107	228203300000	228.203	0.380339
		Solomon	450	39	31	24.3	23.4	39	31	24.3	23.4	17550	13950	10935	10530																						Trobriand	590	2700000000	12.0107	32428890000	32.4289	0.0549642
		N Vanuatu	760	21.7	13.1	12.9	4.6	21.7	13.1	12.9	4.6	16492	9956	9804	3496																						Vanuatu	1189	38000000000	12.0107	456406600000	456.407	0.383858
		S Vanuatu	850	47.2	37.3	29.3	28.9	47.2	37.3	29.3	28.9	40120	31705	24905	24565
Tonga		Tonga	1110	68.4	56	56	47.7	68.4	56	56	47.7	75924	62160	62160	52947	68.4	56	56	47.7	12.4	0	8.3	47.7		Tonga	1500	0.25	0.09	0.34	250	90	340	0.166667	0.06	0.226667		Tonga	1460	250000000000	12.0107	3002675000000	3002.68	2.05663
Kermadec		Kermadec	1545	27.3	21.4	17.7	16.7	27.3	21.4	17.7	16.7	42178.5	33063	27346.5	25801.5	27.3	21.4	17.7	16.7	5.9	3.7	1	16.7		Kermadec	1250	2	0.17	2.17	2000	170	2170	1.6	0.136	1.736		Kermadec	1422	82000000000	12.0107	984877400000	984.877	0.6926
		New Zealand	800	13.5	7.8	8	4	13.5	7.8	8	4	10800	6240	6400	3200	13.5	7.8	8	4	5.7	-0.2	4	4														Hikurangi	794	15000000000	12.0107	180160500000	180.161	0.226902
South Philippines		S Philippines	1750	28.9	21.8	17.6	17.2	28.9	21.8	17.6	17.2	50575	38150	30800	30100	28.9	21.8	17.6	17.2	7.1	4.2	0.4	17.2		Philippine‐Mindanao	1000	1.29	0.01	1.3	1290	10	1300	1.29	0.01	1.3		Philippine	1509	44000000000	12.0107	528470800000	528.471	0.350213
North Philippines		N Philippines	740	37.4	25.3	22.6	9.8	37.4	25.3	22.6	9.8	27676	18722	16724	7252	37.4	25.3	22.6	9.8	12.1	2.7	12.8	9.8		Total	1100				2230	240	2460	2.02727	0.218182	2.23636		Manlia	1050	1200000000	12.0107	14412840000	14.4128	0.0137265
																									Taiwan‐North Luzon	700	0.52	0.22	0.74	520	220	740	0.742857	0.314286	1.05714
																									South Luzon	400	1.71	0.02	1.72	1710	20	1720	4.275	0.05	4.3
Mariana		Total	1000									13850	8500	7900	6600	13.85	8.5	7.9	6.6	5.35	0.6	1.3	6.6		Mariana	1600	0.69	0.04	0.72	690	40	720	0.43125	0.025	0.45		Mariana	1812	92000000000	12.0107	1104984400000	1104.98	0.609815
		S Marianas	500	21.2	13.1	13	12.8	21.2	13.1	13	12.8	10600	6550	6500	6400
		N Marianas	500	6.5	3.9	2.8	0.4	6.5	3.9	2.8	0.4	3250	1950	1400	200
Izu‐Bonin		Total	1310									20576	14021	12933	8242	15.7069	10.7031	9.87252	6.2916	5.00382	0.830534	3.58092	6.2916
		Bonin	630	12.8	7.9	7.9	3.8	12.8	7.9	7.9	3.8	8064	4977	4977	2394
		Izu	680	18.4	13.3	11.7	8.6	18.4	13.3	11.7	8.6	12512	9044	7956	5848										Izu‐Bonin	1300	0.01	0.06	0.06	10	60	60	0.00769231	0.0461538	0.0461538		Izu-Bonin	1167	63000000000	12.0107	756674100000	756.674	0.648393
Ryukyu		Ryukyu	1090	28.7	17.9	17.9	6.1	28.7	17.9	17.9	6.1	31283	19511	19511	6649	28.7	17.9	17.9	6.1	10.8	0	11.8	6.1		Ryukyu	1000	0.01	0.01	0.02	10	10	20	0.01	0.01	0.02		Ryukyu	1153	25000000000	12.0107	300267500000	300.267	0.260423
SW Japan		Total	1070									25753	15444	10386	4935	24.0682	14.4336	9.70654	4.61215	9.63458	4.7271	5.09439	4.61215		SW Japan	900	0.59	0.41	1	590	410	1000	0.655556	0.455556	1.11111		Nankai	824	6000000000	12.0107	72064200000	72.0642	0.0874566
		Kyushu	550	29.9	20.8	18.6	8.5	29.9	20.8	18.6	8.5	16445	11440	10230	4675
		Nankai	520	17.9	7.7	0.3	0.5	17.9	7.7	0.3	0.5	9308	4004	156	260
NE Japan		Total	1230									40780	32034	26856	25101	33.1545	26.0439	21.8341	20.4073	7.11057	4.20976	1.42683	20.4073		NE Japan	1000	0.05	0.39	0.44	50	390	440	0.05	0.39	0.44		Japan, NE	1061	90000000000	12.0107	1080963000000	1080.96	1.01882
		C Honshu	530	34.5	27.3	22.7	21.2	34.5	27.3	22.7	21.2	18285	14469	12031	11236
		N Honshu (Tohoku)	250	34	25.8	22.4	20.9	34	25.8	22.4	20.9	8500	6450	5600	5225
		Hokkaido	450	31.1	24.7	20.5	19.2	31.1	24.7	20.5	19.2	13995	11115	9225	8640
Kurile		Total	1080									35004	27711	23832	21606	32.4111	25.6583	22.0667	20.0056	6.75278	3.59167	2.06111	20.0056		Kurile	1100	0.05	0.15	0.2	50	150	200	0.0454545	0.136364	0.181818		Kurile	1243	100000000000	12.0107	1201070000000	1201.07	0.966267
		S Kurile	510	32.2	25.5	22.7	19.9	32.2	25.5	22.7	19.9	16422	13005	11577	10149
		N Kurile	570	32.6	25.8	21.5	20.1	32.6	25.8	21.5	20.1	18582	14706	12255	11457
Kamchatka		Kamchatka	530	30.2	24.7	20.2	18.8	30.2	24.7	20.2	18.8	16006	13091	10706	9964	30.2	24.7	20.2	18.8	5.5	4.5	1.4	18.8		Kamchatka	1100	1.32	0.22	1.54	1320	220	1540	1.2	0.2	1.4		Kamchatka	900	72000000000	12.0107	864770400000	864.77	0.960856
Aleutians		Total	2620									61482	39517	37839	14829	23.4664	15.0828	14.4424	5.65992	8.38359	0.640458	8.78244	5.65992		Aleutians	1500	1.08	0.67	1.76	1080	670	1760	0.72	0.446667	1.17333		Total	2348				552.492	0.235303
		W Aleutians	1650	21.3	13	13.1	4.6	21.3	13	13.1	4.6	35145	21450	21615	7590																						Aleutian, W	1102	20000000000	12.0107	240214000000	240.214	0.21798
		C Aleutians	360	26.9	18.5	16.6	7.4	26.9	18.5	16.6	7.4	9684	6660	5976	2664
		E Aleutians	610	27.3	18.7	16.8	7.5	27.3	18.7	16.8	7.5	16653	11407	10248	4575																						Aleutian, E	1246	26000000000	12.0107	312278200000	312.278	0.250625
		Calabria	400	23.4	15.1	12.8	8.9	23.4	15.1	12.8	8.9	9360	6040	5120	3560	23.4	15.1	12.8	8.9	8.3	2.3	3.9	8.9
																									Makran	1000	3.91	0.8	4.71	3910	800	4710	3.91	0.8	4.71		Makran	950	27000000000	12.0107	324288900000	324.289	0.341357
*only trenches with available water, sedimentary carbon and crustal carbon fluxes are listed																									Andaman‐Burma	1800	6.39	1.35	7.73	6390	1350	7730	3.55	0.75	4.29444		Andaman	1089	18000000000	12.0107	216192600000	216.193	0.198524
																																					Negros	400	1300000000	12.0107	15613910000	15.6139	0.0390348
																																					Sulu	500	1600000000	12.0107	19217120000	19.2171	0.0384342
																																					Cotabato	500	2900000000	12.0107	34831030000	34.831	0.0696621
																																					San Cristobal	1050	18000000000	12.0107	216192600000	216.193	0.205898
																																					Sulawesi, N.	600	4900000000	12.0107	58852430000	58.8524	0.0980874
																																					Yep-Palau	550	490000000	12.0107	5885243000	5.88524	0.0107004
