# Supplementary material for: Deep carbon cycle constrained by carbonate solubility
Source: Nat Commun. 2021 Jul 14;12:4311. doi: 10.1038/s41467-021-24533-7 (PMC8280166; doi:10.1038/s41467-021-24533-7)
Supplement: Supplementary file 4 — sup data 2 [file 41467_2021_24533_MOESM4_ESM.xlsx]

## Sheet: SupplementaryData2
Supplementary Data 2
Subducting slab specific carbon recycling
Solubilities of C-bearing phases, mol/kg of solvent
Mineral/Depth (km)	0-100 (400 ˚C)	100-150 (800 ˚C)	150-230 (1000 ˚C)
Organic C	0.2	6	12
Calcite	0.2	6	12
Dolomite*	0.02	0.6	1.2
Magnesite	0.005	0.15	0.3
*Dolomite solubility values doubled due to normalization to mol C
Molar mass of C, g/mol	12.0107
			C influx = subducting C						C outflux = dissolved C
			In sediments (Clift et al 2007)			In altered oceanic crust (Li et al 2019)			Water liberation (van Keken et al 2011)
Depth range, km									0-100									100-150									150-230									0-230
Alaska	C-bearing phase	Chemical formula of C-bearing phase	Amount of carbon in organic carbon/carbonate	Distribution of carbon in carbonate	Amount of carbon in carbonate	Amount of carbon in carbonate	Distribution of carbon in carbonate	Amount of carbon in carbonate	Amount of carbon in organic carbon/carbonate	Amount of carbon in organic carbon/carbonate	Amount of liberated water	Amount of liberated water (water available for C dissolution)	Solubility	Water needed for full dissolution	Amount of carbon, dissolved	Amount of carbon, dissolved	Amount of carbon, left	Amount of carbon in organic carbon/carbonate	Amount of carbon in organic carbon/carbonate	Amount of liberated water	Amount of liberated water (water available for C dissolution)	Solubility	Water needed for full dissolution	Amount of carbon, dissolved	Amount of carbon, dissolved	Amount of carbon, left	Amount of carbon in organic carbon/carbonate	Amount of carbon in organic carbon/carbonate	Amount of liberated water	Amount of liberated water (water available for C dissolution)	Solubility	Water needed for full dissolution	Amount of carbon, dissolved	Amount of carbon, dissolved	Amount of carbon, left	Amount of carbon in organic carbon/carbonate, dissolved	Amount of carbon in organic carbon/carbonate, left	Carbon recycling
									Total	Total								Total	Total								Total	Total
			kt/km/yr		kt/km/yr	kt/km/yr		kt/km/yr	kt/km/yr	g/km/yr	kt/km/yr	kg/km/yr	g/kg of solvent	kg/km/yr	g/km/yr	kt/km/yr	kt/km/yr	kt/km/yr	g/km/yr	kt/km/yr	kg/km/yr	g/kg of solvent	kg/km/yr	g/km/yr	kt/km/yr	kt/km/yr	kt/km/yr	g/km/yr	kt/km/yr	kg/km/yr	g/kg of solvent	kg/km/yr	g/km/yr	kt/km/yr	kt/km/yr
	Organic carbon		0.839024						0.839024	8.39024e+08	9.92857	9.92857e+06	2.40214	3.49282e+08	2.38498e+07	0.0238498	0.815175	0.815175	8.15175e+08	0.780357	780357	72.0642	1.13118e+07	5.62358e+07	0.0562358	0.758939	0.758939	7.58939e+08	9.72768	9.72768e+06	144.128	5.26571e+06	7.58939e+08	0.758939	0
	Calcite	CaCO3	0.502439	1	0.502439	0.201522	0.6	0.120913	0.623352	6.23352e+08		0	2.40214	2.59499e+08	0	0	0.623352	0.311676	3.11676e+08		0	72.0642	4.32498e+06	0	0	0.311676	0.155838	1.55838e+08		4.46197e+06	144.128	1.08124e+06	1.55838e+08	0.155838	0
	Dolomite	CaMg(CO3)2		0	0		0.2	0.0403044	0.0403044	4.03044e+07		0	0.240214	1.67785e+08	0	0	0.0403044	0.331828	3.31828e+08		0	7.20642	4.60462e+07	0	0	0.331828	0.321752	3.21752e+08		3.38072e+06	14.4128	2.2324e+07	4.87258e+07	0.0487258	0.273026
	Magnesite	MgCO3		0	0		0.2	0.0403044	0.0403044	4.03044e+07		0	0.0600535	6.71141e+08	0	0	0.0403044	0.0604565	6.04565e+07		0	1.8016	3.3557e+07	0	0	0.0604565	0.226371	2.26371e+08		0	3.60321	6.28247e+07	0	0	0.226371
	Total								1.54299							0.0238498	1.51914	1.51914	1.51914e+09						0.0562358	1.4629	1.4629	1.4629e+09						0.963503	0.499397	1.04359	0.499397	0.676344
			mol/km/yr		mol/km/yr	mol/km/yr		mol/km/yr					mol/kg of solvent									mol/kg of solvent									mol/kg of solvent
	Organic carbon		69856.4										0.2									6									12
	Calcite	CaCO3	41832.6	1	41832.6	16778.5	0.6	10067.1					0.2									6									12
	Dolomite	CaMg(CO3)2		0	0	0	0.2	3355.7					0.02									0.6									1.2
	Magnesite	MgCO3		0	0	0	0.2	3355.7					0.005									0.15									0.3
Cascadia	C-bearing phase	Chemical formula of C-bearing phase	Amount of carbon in organic carbon/carbonate	Distribution of carbon in carbonate	Amount of carbon in carbonate	Amount of carbon in carbonate	Distribution of carbon in carbonate	Amount of carbon in carbonate	Amount of carbon in organic carbon/carbonate	Amount of carbon in organic carbon/carbonate	Amount of liberated water	Amount of liberated water (water available for C dissolution)	Solubility	Water needed for full dissolution	Amount of carbon, dissolved	Amount of carbon, dissolved	Amount of carbon, left	Amount of carbon in organic carbon/carbonate	Amount of carbon in organic carbon/carbonate	Amount of liberated water	Amount of liberated water (water available for C dissolution)	Solubility	Water needed for full dissolution	Amount of carbon, dissolved	Amount of carbon, dissolved	Amount of carbon, left	Amount of carbon in organic carbon/carbonate	Amount of carbon in organic carbon/carbonate	Amount of liberated water	Amount of liberated water (water available for C dissolution)	Solubility	Water needed for full dissolution	Amount of carbon, dissolved	Amount of carbon, dissolved	Amount of carbon, left	Amount of carbon in organic carbon/carbonate, dissolved	Amount of carbon in organic carbon/carbonate, left	Carbon recycling
									Total	Total								Total	Total								Total	Total
			kt/km/yr		kt/km/yr	kt/km/yr		kt/km/yr	kt/km/yr	g/km/yr	kt/km/yr	kg/km/yr	g/kg of solvent	kg/km/yr	g/km/yr	kt/km/yr	kt/km/yr	kt/km/yr	g/km/yr	kt/km/yr	kg/km/yr	g/kg of solvent	kg/km/yr	g/km/yr	kt/km/yr	kt/km/yr	kt/km/yr	g/km/yr	kt/km/yr	kg/km/yr	g/kg of solvent	kg/km/yr	g/km/yr	kt/km/yr	kt/km/yr
	Organic carbon		0.305882						0.305882	3.05882e+08	9.7	9700000	2.40214	1.27337e+08	23300758	0.0233008	0.282582	0.282582	2.82582e+08	1.9	1900000	72.0642	3.92125e+06	136921980	0.136922	0.14566	0.14566	1.4566e+08	0	0	144.128	1.01062e+06	0	0	0.14566
	Calcite	CaCO3	0.764706	1	0.764706	0.0679393	0.6	0.0407636	0.805469	8.05469e+08		0	2.40214	3.35313e+08	0	0	0.805469	0.402735	4.02735e+08		0	72.0642	5.58855e+06	0	0	0.402735	0.201367	2.01367e+08		0	144.128	1.39714e+06	0	0	0.201367
	Dolomite	CaMg(CO3)2		0	0		0.2	0.0135879	0.0135879	1.35879e+07		0	0.240214	5.65657e+07	0	0	0.0135879	0.409529	4.09529e+08		0	7.20642	5.68283e+07	0	0	0.409529	0.406132	4.06132e+08		0	14.4128	2.81785e+07	0	0	0.406132
	Magnesite	MgCO3		0	0		0.2	0.0135879	0.0135879	1.35879e+07		0	0.0600535	2.26263e+08	0	0	0.0135879	0.0203818	2.03818e+07		0	1.8016	1.13131e+07	0	0	0.0203818	0.225146	2.25146e+08		0	3.60321	6.24849e+07	0	0	0.225146
	Total								1.13853							0.0233008	1.11523	1.11523	1.11523e+09						0.136922	0.978305	0.978305	9.78305e+08						0	0.978305	0.160223	0.978305	0.140728
			mol/km/yr		mol/km/yr	mol/km/yr		mol/km/yr					mol/kg of solvent									mol/kg of solvent									mol/kg of solvent
	Organic carbon		25467.5										0.2									6									12
	Calcite	CaCO3	63668.7	1	63668.7	5656.57	0.6	3393.94					0.2									6									12
	Dolomite	CaMg(CO3)2		0	0	0	0.2	1131.31					0.02									0.6									1.2
	Magnesite	MgCO3		0	0	0	0.2	1131.31					0.005									0.15									0.3
Mexico	C-bearing phase	Chemical formula of C-bearing phase	Amount of carbon in organic carbon/carbonate	Distribution of carbon in carbonate	Amount of carbon in carbonate	Amount of carbon in carbonate	Distribution of carbon in carbonate	Amount of carbon in carbonate	Amount of carbon in organic carbon/carbonate	Amount of carbon in organic carbon/carbonate	Amount of liberated water	Amount of liberated water (water available for C dissolution)	Solubility	Water needed for full dissolution	Amount of carbon, dissolved	Amount of carbon, dissolved	Amount of carbon, left	Amount of carbon in organic carbon/carbonate	Amount of carbon in organic carbon/carbonate	Amount of liberated water	Amount of liberated water (water available for C dissolution)	Solubility	Water needed for full dissolution	Amount of carbon, dissolved	Amount of carbon, dissolved	Amount of carbon, left	Amount of carbon in organic carbon/carbonate	Amount of carbon in organic carbon/carbonate	Amount of liberated water	Amount of liberated water (water available for C dissolution)	Solubility	Water needed for full dissolution	Amount of carbon, dissolved	Amount of carbon, dissolved	Amount of carbon, left	Amount of carbon in organic carbon/carbonate, dissolved	Amount of carbon in organic carbon/carbonate, left	Carbon recycling
									Total	Total								Total	Total								Total	Total
			kt/km/yr		kt/km/yr	kt/km/yr		kt/km/yr	kt/km/yr	g/km/yr	kt/km/yr	kg/km/yr	g/kg of solvent	kg/km/yr	g/km/yr	kt/km/yr	kt/km/yr	kt/km/yr	g/km/yr	kt/km/yr	kg/km/yr	g/kg of solvent	kg/km/yr	g/km/yr	kt/km/yr	kt/km/yr	kt/km/yr	g/km/yr	kt/km/yr	kg/km/yr	g/kg of solvent	kg/km/yr	g/km/yr	kt/km/yr	kt/km/yr
	Organic carbon		0.147059						0.147059	1.47059e+08	12.3	1.23e+07	2.40214	6.12199e+07	2.95463e+07	0.0295463	0.117513	0.117513	1.17513e+08	6.1	6100000	72.0642	1.63066e+06	1.17513e+08	0.117513	0	0	0	0	0	144.128	0	0	0	0
	Calcite	CaCO3	0.0882353	1	0.0882353	0.147637	0.6	0.0885822	0.176817	1.76817e+08		0	2.40214	7.36083e+07	0	0	0.176817	0.0884087	8.84087e+07		4.46934e+06	72.0642	1.22681e+06	8.84087e+07	0.0884087	0	0	0		0	144.128	0	0	0	0
	Dolomite	CaMg(CO3)2		0	0		0.2	0.0295274	0.0295274	2.95274e+07		0	0.240214	1.22921e+08	0	0	0.0295274	0.103172	1.03172e+08		3.24253e+06	7.20642	1.43167e+07	2.3367e+07	0.023367	0.0798054	0.0399027	3.99027e+07		0	14.4128	2.76855e+06	0	0	0.0399027
	Magnesite	MgCO3		0	0		0.2	0.0295274	0.0295274	2.95274e+07		0	0.0600535	4.91685e+08	0	0	0.0295274	0.0442911	4.42911e+07		0	1.8016	2.45842e+07	0	0	0.0442911	0.0841938	8.41938e+07		0	3.60321	2.33663e+07	0	0	0.0841938
	Total								0.382931							0.0295463	0.353385	0.353385	3.53385e+08						0.229288	0.124096	0.124096	1.24096e+08						0	0.124096	0.258835	0.124096	0.67593
			mol/km/yr		mol/km/yr	mol/km/yr		mol/km/yr					mol/kg of solvent									mol/kg of solvent									mol/kg of solvent
	Organic carbon		12244										0.2									6									12
	Calcite	CaCO3	7346.39	1	7346.39	12292.1	0.6	7375.27					0.2									6									12
	Dolomite	CaMg(CO3)2		0	0	0	0.2	2458.42					0.02									0.6									1.2
	Magnesite	MgCO3		0	0	0	0.2	2458.42					0.005									0.15									0.3
Guatemala‐El Salvador	C-bearing phase	Chemical formula of C-bearing phase	Amount of carbon in organic carbon/carbonate	Distribution of carbon in carbonate	Amount of carbon in carbonate	Amount of carbon in carbonate	Distribution of carbon in carbonate	Amount of carbon in carbonate	Amount of carbon in organic carbon/carbonate	Amount of carbon in organic carbon/carbonate	Amount of liberated water	Amount of liberated water (water available for C dissolution)	Solubility	Water needed for full dissolution	Amount of carbon, dissolved	Amount of carbon, dissolved	Amount of carbon, left	Amount of carbon in organic carbon/carbonate	Amount of carbon in organic carbon/carbonate	Amount of liberated water	Amount of liberated water (water available for C dissolution)	Solubility	Water needed for full dissolution	Amount of carbon, dissolved	Amount of carbon, dissolved	Amount of carbon, left	Amount of carbon in organic carbon/carbonate	Amount of carbon in organic carbon/carbonate	Amount of liberated water	Amount of liberated water (water available for C dissolution)	Solubility	Water needed for full dissolution	Amount of carbon, dissolved	Amount of carbon, dissolved	Amount of carbon, left	Amount of carbon in organic carbon/carbonate, dissolved	Amount of carbon in organic carbon/carbonate, left	Carbon recycling
									Total	Total								Total	Total								Total	Total
			kt/km/yr		kt/km/yr	kt/km/yr		kt/km/yr	kt/km/yr	g/km/yr	kt/km/yr	kg/km/yr	g/kg of solvent	kg/km/yr	g/km/yr	kt/km/yr	kt/km/yr	kt/km/yr	g/km/yr	kt/km/yr	kg/km/yr	g/kg of solvent	kg/km/yr	g/km/yr	kt/km/yr	kt/km/yr	kt/km/yr	g/km/yr	kt/km/yr	kg/km/yr	g/kg of solvent	kg/km/yr	g/km/yr	kt/km/yr	kt/km/yr
	Organic carbon		0.3						0.3	300000000	9.1	9.1e+06	2.40214	1.24889e+08	2.18595e+07	0.0218595	0.278141	0.278141	278140526	2.3	2.3e+06	72.0642	3.85962e+06	1.65748e+08	0.165748	0.112393	0.112393	1.12393e+08	13.7	1.37e+07	144.128	779811	1.12393e+08	0.112393	0
	Calcite	CaCO3	2.7	1	2.7	0.223307	0.6	0.133984	2.83398	2.83398e+09		0	2.40214	1.17977e+09	0	0	2.83398	1.41699	1.41699e+09		0	72.0642	1.96629e+07	0	0	1.41699	0.708496	7.08496e+08		1.29202e+07	144.128	4.91573e+06	7.08496e+08	0.708496	0
	Dolomite	CaMg(CO3)2		0	0		0.2	0.0446613	0.0446613	4.46613e+07		0	0.240214	1.85923e+08	0	0	0.0446613	1.43932	1.43932e+09		0	7.20642	1.99728e+08	0	0	1.43932	1.42816	1.42816e+09		8.00446e+06	14.4128	9.90892e+07	1.15367e+08	0.115367	1.31279
	Magnesite	MgCO3		0	0		0.2	0.0446613	0.0446613	4.46613e+07		0	0.0600535	7.43692e+08	0	0	0.0446613	0.066992	6.6992e+07		0	1.8016	3.71846e+07	0	0	0.066992	0.786653	7.86653e+08		0	3.60321	2.1832e+08	0	0	0.786653
	Total								3.22331							0.0218595	3.20145	3.20145	3.20145e+09						0.165748	3.0357	3.0357	3.0357e+09						0.936256	2.09944	1.12386	2.09944	0.348668
			mol/km/yr		mol/km/yr	mol/km/yr		mol/km/yr					mol/kg of solvent									mol/kg of solvent									mol/kg of solvent
	Organic carbon		24977.7										0.2									6									12
	Calcite	CaCO3	224800	1	224800	18592.3	0.6	11155.4					0.2									6									12
	Dolomite	CaMg(CO3)2		0	0	0	0.2	3718.46					0.02									0.6									1.2
	Magnesite	MgCO3		0	0	0	0.2	3718.46					0.005									0.15									0.3
Nicaragua	C-bearing phase	Chemical formula of C-bearing phase	Amount of carbon in organic carbon/carbonate	Distribution of carbon in carbonate	Amount of carbon in carbonate	Amount of carbon in carbonate	Distribution of carbon in carbonate	Amount of carbon in carbonate	Amount of carbon in organic carbon/carbonate	Amount of carbon in organic carbon/carbonate	Amount of liberated water	Amount of liberated water (water available for C dissolution)	Solubility	Water needed for full dissolution	Amount of carbon, dissolved	Amount of carbon, dissolved	Amount of carbon, left	Amount of carbon in organic carbon/carbonate	Amount of carbon in organic carbon/carbonate	Amount of liberated water	Amount of liberated water (water available for C dissolution)	Solubility	Water needed for full dissolution	Amount of carbon, dissolved	Amount of carbon, dissolved	Amount of carbon, left	Amount of carbon in organic carbon/carbonate	Amount of carbon in organic carbon/carbonate	Amount of liberated water	Amount of liberated water (water available for C dissolution)	Solubility	Water needed for full dissolution	Amount of carbon, dissolved	Amount of carbon, dissolved	Amount of carbon, left	Amount of carbon in organic carbon/carbonate, dissolved	Amount of carbon in organic carbon/carbonate, left	Carbon recycling
									Total	Total								Total	Total								Total	Total
			kt/km/yr		kt/km/yr	kt/km/yr		kt/km/yr	kt/km/yr	g/km/yr	kt/km/yr	kg/km/yr	g/kg of solvent	kg/km/yr	g/km/yr	kt/km/yr	kt/km/yr	kt/km/yr	g/km/yr	kt/km/yr	kg/km/yr	g/kg of solvent	kg/km/yr	g/km/yr	kt/km/yr	kt/km/yr	kt/km/yr	g/km/yr	kt/km/yr	kg/km/yr	g/kg of solvent	kg/km/yr	g/km/yr	kt/km/yr	kt/km/yr
	Organic carbon		0.145455						0.145455	1.45455e+08	9.9	9.9e+06	2.40214	6.05521e+07	2.37812e+07	0.0237812	0.121673	0.121673	1.21673e+08	0.3	300000	72.0642	1.6884e+06	2.16193e+07	0.0216193	0.100054	0.100054	1.00054e+08	12.5	12500000	144.128	694201	1.00054e+08	0.100054	0
	Calcite	CaCO3	0.981818	1	0.981818	0.223307	0.6	0.133984	1.1158	1.1158e+09		0	2.40214	4.64503e+08	0	0	1.1158	0.557901	5.57901e+08		0	72.0642	7.74172e+06	0	0	0.557901	0.278951	2.78951e+08		1.18058e+07	144.128	1.93543e+06	2.78951e+08	0.278951	0
	Dolomite	CaMg(CO3)2		0	0		0.2	0.0446613	0.0446613	4.46613e+07		0	0.240214	1.85923e+08	0	0	0.0446613	0.580232	5.80232e+08		0	7.20642	8.05159e+07	0	0	0.580232	0.569066	5.69066e+08		9.87037e+06	14.4128	3.94833e+07	1.4226e+08	0.14226	0.426806
	Magnesite	MgCO3		0	0		0.2	0.0446613	0.0446613	4.46613e+07		0	0.0600535	7.43692e+08	0	0	0.0446613	0.066992	6.6992e+07		0	1.8016	3.71846e+07	0	0	0.066992	0.357108	3.57108e+08		0	3.60321	9.91082e+07	0	0	0.357108
	Total								1.35058							0.0237812	1.3268	1.3268	1.3268e+09						0.0216193	1.30518	1.30518	1.30518e+09						0.521265	0.783914	0.566665	0.783914	0.419572
			mol/km/yr		mol/km/yr	mol/km/yr		mol/km/yr					mol/kg of solvent									mol/kg of solvent									mol/kg of solvent
	Organic carbon		12110.4										0.2									6									12
	Calcite	CaCO3	81745.3	1	81745.3	18592.3	0.6	11155.4					0.2									6									12
	Dolomite	CaMg(CO3)2		0	0	0	0.2	3718.46					0.02									0.6									1.2
	Magnesite	MgCO3		0	0	0	0.2	3718.46					0.005									0.15									0.3
Costa Rica	C-bearing phase	Chemical formula of C-bearing phase	Amount of carbon in organic carbon/carbonate	Distribution of carbon in carbonate	Amount of carbon in carbonate	Amount of carbon in carbonate	Distribution of carbon in carbonate	Amount of carbon in carbonate	Amount of carbon in organic carbon/carbonate	Amount of carbon in organic carbon/carbonate	Amount of liberated water	Amount of liberated water (water available for C dissolution)	Solubility	Water needed for full dissolution	Amount of carbon, dissolved	Amount of carbon, dissolved	Amount of carbon, left	Amount of carbon in organic carbon/carbonate	Amount of carbon in organic carbon/carbonate	Amount of liberated water	Amount of liberated water (water available for C dissolution)	Solubility	Water needed for full dissolution	Amount of carbon, dissolved	Amount of carbon, dissolved	Amount of carbon, left	Amount of carbon in organic carbon/carbonate	Amount of carbon in organic carbon/carbonate	Amount of liberated water	Amount of liberated water (water available for C dissolution)	Solubility	Water needed for full dissolution	Amount of carbon, dissolved	Amount of carbon, dissolved	Amount of carbon, left	Amount of carbon in organic carbon/carbonate, dissolved	Amount of carbon in organic carbon/carbonate, left	Carbon recycling
									Total	Total								Total	Total								Total	Total
			kt/km/yr		kt/km/yr	kt/km/yr		kt/km/yr	kt/km/yr	g/km/yr	kt/km/yr	kg/km/yr	g/kg of solvent	kg/km/yr	g/km/yr	kt/km/yr	kt/km/yr	kt/km/yr	g/km/yr	kt/km/yr	kg/km/yr	g/kg of solvent	kg/km/yr	g/km/yr	kt/km/yr	kt/km/yr	kt/km/yr	g/km/yr	kt/km/yr	kg/km/yr	g/kg of solvent	kg/km/yr	g/km/yr	kt/km/yr	kt/km/yr
	Organic carbon		0.177778						0.177778	1.77778e+08	8.1	8.1e+06	2.40214	7.40081e+07	1.94573e+07	0.0194573	0.15832	0.15832	1.5832e+08	2.7	2.7e+06	72.0642	2.19694e+06	1.5832e+08	0.15832	0	0	0	12.7	1.27e+07	144.128	0	0	0	0
	Calcite	CaCO3	1.35556	1	1.35556	0.223307	0.6	0.133984	1.48954	1.48954e+09		0	2.40214	6.20089e+08	0	0	1.48954	0.74477	7.4477e+08		503064	72.0642	1.03348e+07	3.62529e+07	0.0362529	0.708517	0.354258	3.54258e+08		1.27e+07	144.128	2.45794e+06	3.54258e+08	0.354258	0
	Dolomite	CaMg(CO3)2		0	0		0.2	0.0446613	0.0446613	4.46613e+07		0	0.240214	1.85923e+08	0	0	0.0446613	0.7671	7.671e+08		0	7.20642	1.06447e+08	0	0	0.7671	0.737809	7.37809e+08		1.02421e+07	14.4128	5.11911e+07	1.47617e+08	0.147617	0.590191
	Magnesite	MgCO3		0	0		0.2	0.0446613	0.0446613	4.46613e+07		0	0.0600535	7.43692e+08	0	0	0.0446613	0.066992	6.6992e+07		0	1.8016	3.71846e+07	0	0	0.066992	0.450542	4.50542e+08		0	3.60321	1.25039e+08	0	0	0.450542
	Total								1.75664							0.0194573	1.73718	1.73718	1.73718e+09						0.194573	1.54261	1.54261	1.54261e+09						0.501876	1.04073	0.715906	1.04073	0.407543
			mol/km/yr		mol/km/yr	mol/km/yr		mol/km/yr					mol/kg of solvent									mol/kg of solvent									mol/kg of solvent
	Organic carbon		14801.6										0.2									6									12
	Calcite	CaCO3	112862	1	112862	18592.3	0.6	11155.4					0.2									6									12
	Dolomite	CaMg(CO3)2		0	0	0	0.2	3718.46					0.02									0.6									1.2
	Magnesite	MgCO3		0	0	0	0.2	3718.46					0.005									0.15									0.3
Columbia-Ecuador	C-bearing phase	Chemical formula of C-bearing phase	Amount of carbon in organic carbon/carbonate	Distribution of carbon in carbonate	Amount of carbon in carbonate	Amount of carbon in carbonate	Distribution of carbon in carbonate	Amount of carbon in carbonate	Amount of carbon in organic carbon/carbonate	Amount of carbon in organic carbon/carbonate	Amount of liberated water	Amount of liberated water (water available for C dissolution)	Solubility	Water needed for full dissolution	Amount of carbon, dissolved	Amount of carbon, dissolved	Amount of carbon, left	Amount of carbon in organic carbon/carbonate	Amount of carbon in organic carbon/carbonate	Amount of liberated water	Amount of liberated water (water available for C dissolution)	Solubility	Water needed for full dissolution	Amount of carbon, dissolved	Amount of carbon, dissolved	Amount of carbon, left	Amount of carbon in organic carbon/carbonate	Amount of carbon in organic carbon/carbonate	Amount of liberated water	Amount of liberated water (water available for C dissolution)	Solubility	Water needed for full dissolution	Amount of carbon, dissolved	Amount of carbon, dissolved	Amount of carbon, left	Amount of carbon in organic carbon/carbonate, dissolved	Amount of carbon in organic carbon/carbonate, left	Carbon recycling
									Total	Total								Total	Total								Total	Total
			kt/km/yr		kt/km/yr	kt/km/yr		kt/km/yr	kt/km/yr	g/km/yr	kt/km/yr	kg/km/yr	g/kg of solvent	kg/km/yr	g/km/yr	kt/km/yr	kt/km/yr	kt/km/yr	g/km/yr	kt/km/yr	kg/km/yr	g/kg of solvent	kg/km/yr	g/km/yr	kt/km/yr	kt/km/yr	kt/km/yr	g/km/yr	kt/km/yr	kg/km/yr	g/kg of solvent	kg/km/yr	g/km/yr	kt/km/yr	kt/km/yr
	Organic carbon		0.245455						0.245455	2.45455e+08	10.9	10900000	2.40214	1.02182e+08	26183326	0.0261833	0.219271	0.219271	2.19271e+08	11.8	11800000	72.0642	3.04272e+06	2.19271e+08	0.219271	0	0	0	0	0	144.128	0	0	0	0
	Calcite	CaCO3	1.57273	1	1.57273	0.2216	0.6	0.13296	1.70569	1.70569e+09		0	2.40214	7.1007e+08	0	0	1.70569	0.852844	8.52844e+08		8.75728e+06	72.0642	1.18345e+07	6.31086e+08	0.631086	0.221757	0.110879	1.10879e+08		0	144.128	769304	0	0	0.110879
	Dolomite	CaMg(CO3)2		0	0		0.2	0.0443199	0.0443199	4.43199e+07		0	0.240214	1.84502e+08	0	0	0.0443199	0.875003	8.75003e+08		0	7.20642	1.2142e+08	0	0	0.875003	0.54838	5.4838e+08		0	14.4128	3.8048e+07	0	0	0.54838
	Magnesite	MgCO3		0	0		0.2	0.0443199	0.0443199	4.43199e+07		0	0.0600535	7.38007e+08	0	0	0.0443199	0.0664799	6.64799e+07		0	1.8016	3.69004e+07	0	0	0.0664799	0.503982	5.03982e+08		0	3.60321	1.3987e+08	0	0	0.503982
	Total								2.03978							0.0261833	2.0136	2.0136	2.0136e+09						0.850358	1.16324	1.16324	1.16324e+09						0	1.16324	0.876541	1.16324	0.429723
			mol/km/yr		mol/km/yr	mol/km/yr		mol/km/yr					mol/kg of solvent									mol/kg of solvent									mol/kg of solvent
	Organic carbon		20436.3										0.2									6									12
	Calcite	CaCO3	130944	1	130944	18450.2	0.6	11070.1					0.2									6									12
	Dolomite	CaMg(CO3)2		0	0	0	0.2	3690.04					0.02									0.6									1.2
	Magnesite	MgCO3		0	0	0	0.2	3690.04					0.005									0.15									0.3
Peru	C-bearing phase	Chemical formula of C-bearing phase	Amount of carbon in organic carbon/carbonate	Distribution of carbon in carbonate	Amount of carbon in carbonate	Amount of carbon in carbonate	Distribution of carbon in carbonate	Amount of carbon in carbonate	Amount of carbon in organic carbon/carbonate	Amount of carbon in organic carbon/carbonate	Amount of liberated water	Amount of liberated water (water available for C dissolution)	Solubility	Water needed for full dissolution	Amount of carbon, dissolved	Amount of carbon, dissolved	Amount of carbon, left	Amount of carbon in organic carbon/carbonate	Amount of carbon in organic carbon/carbonate	Amount of liberated water	Amount of liberated water (water available for C dissolution)	Solubility	Water needed for full dissolution	Amount of carbon, dissolved	Amount of carbon, dissolved	Amount of carbon, left	Amount of carbon in organic carbon/carbonate	Amount of carbon in organic carbon/carbonate	Amount of liberated water	Amount of liberated water (water available for C dissolution)	Solubility	Water needed for full dissolution	Amount of carbon, dissolved	Amount of carbon, dissolved	Amount of carbon, left	Amount of carbon in organic carbon/carbonate, dissolved	Amount of carbon in organic carbon/carbonate, left	Carbon recycling
									Total	Total								Total	Total								Total	Total
			kt/km/yr		kt/km/yr	kt/km/yr		kt/km/yr	kt/km/yr	g/km/yr	kt/km/yr	kg/km/yr	g/kg of solvent	kg/km/yr	g/km/yr	kt/km/yr	kt/km/yr	kt/km/yr	g/km/yr	kt/km/yr	kg/km/yr	g/kg of solvent	kg/km/yr	g/km/yr	kt/km/yr	kt/km/yr	kt/km/yr	g/km/yr	kt/km/yr	kg/km/yr	g/kg of solvent	kg/km/yr	g/km/yr	kt/km/yr	kt/km/yr
	Organic carbon		0.240909						0.240909	2.40909e+08	12.42	12420000	2.40214	1.00289e+08	2.98346e+07	0.0298346	0.211075	0.211075	2.11075e+08	11.3578	1.13578e+07	72.0642	2.92898e+06	2.11075e+08	0.211075	0	0	0	2.76667	2.76667e+06	144.128	0	0	0	0
	Calcite	CaCO3	1.2	1	1.2	0.27041	0.6	0.162246	1.36225	1.36225e+09		0	2.40214	5.67097e+08	0	0	1.36225	0.681123	6.81123e+08		8.4288e+06	72.0642	9.45161e+06	6.07415e+08	0.607415	0.0737083	0.0368541	3.68541e+07		2.76667e+06	144.128	255703	3.68541e+07	0.0368541	0
	Dolomite	CaMg(CO3)2		0	0		0.2	0.054082	0.054082	5.4082e+07		0	0.240214	2.25141e+08	0	0	0.054082	0.708164	7.08164e+08		0	7.20642	9.82685e+07	0	0	0.708164	0.390936	3.90936e+08		2.51096e+06	14.4128	2.71242e+07	3.61901e+07	0.0361901	0.354746
	Magnesite	MgCO3		0	0		0.2	0.054082	0.054082	5.4082e+07		0	0.0600535	9.00563e+08	0	0	0.054082	0.0811229	8.11229e+07		0	1.8016	4.50281e+07	0	0	0.0811229	0.435205	4.35205e+08		0	3.60321	1.20783e+08	0	0	0.435205
	Total								1.71132							0.0298346	1.68148	1.68148	1.68148e+09						0.818489	0.862995	0.862995	8.62995e+08						0.0730442	0.789951	0.921368	0.789951	0.538396
			mol/km/yr		mol/km/yr	mol/km/yr		mol/km/yr					mol/kg of solvent									mol/kg of solvent									mol/kg of solvent
	Organic carbon		20057.9										0.2									6									12
	Calcite	CaCO3	99910.9	1	99910.9	22514.1	0.6	13508.4					0.2									6									12
	Dolomite	CaMg(CO3)2		0	0	0	0.2	4502.81					0.02									0.6									1.2
	Magnesite	MgCO3		0	0	0	0.2	4502.81					0.005									0.15									0.3
North Chile	C-bearing phase	Chemical formula of C-bearing phase	Amount of carbon in organic carbon/carbonate	Distribution of carbon in carbonate	Amount of carbon in carbonate	Amount of carbon in carbonate	Distribution of carbon in carbonate	Amount of carbon in carbonate	Amount of carbon in organic carbon/carbonate	Amount of carbon in organic carbon/carbonate	Amount of liberated water	Amount of liberated water (water available for C dissolution)	Solubility	Water needed for full dissolution	Amount of carbon, dissolved	Amount of carbon, dissolved	Amount of carbon, left	Amount of carbon in organic carbon/carbonate	Amount of carbon in organic carbon/carbonate	Amount of liberated water	Amount of liberated water (water available for C dissolution)	Solubility	Water needed for full dissolution	Amount of carbon, dissolved	Amount of carbon, dissolved	Amount of carbon, left	Amount of carbon in organic carbon/carbonate	Amount of carbon in organic carbon/carbonate	Amount of liberated water	Amount of liberated water (water available for C dissolution)	Solubility	Water needed for full dissolution	Amount of carbon, dissolved	Amount of carbon, dissolved	Amount of carbon, left	Amount of carbon in organic carbon/carbonate, dissolved	Amount of carbon in organic carbon/carbonate, left	Carbon recycling
									Total	Total								Total	Total								Total	Total
			kt/km/yr		kt/km/yr	kt/km/yr		kt/km/yr	kt/km/yr	g/km/yr	kt/km/yr	kg/km/yr	g/kg of solvent	kg/km/yr	g/km/yr	kt/km/yr	kt/km/yr	kt/km/yr	g/km/yr	kt/km/yr	kg/km/yr	g/kg of solvent	kg/km/yr	g/km/yr	kt/km/yr	kt/km/yr	kt/km/yr	g/km/yr	kt/km/yr	kg/km/yr	g/kg of solvent	kg/km/yr	g/km/yr	kt/km/yr	kt/km/yr
	Organic carbon		0.275						0.275	275000000	11.4673	1.14673e+07	2.40214	1.14481e+08	2.7546e+07	0.027546	0.247454	0.247454	2.47454e+08	8.31447	8.31447e+06	72.0642	3.4338e+06	2.47454e+08	0.247454	0	0	0	9.69057	9.69057e+06	144.128	0	0	0	0
	Calcite	CaCO3	1.365	1	1.365	0.242151	0.6	0.145291	1.51029	1.51029e+09		0	2.40214	6.28727e+08	0	0	1.51029	0.755145	7.55145e+08		4.88067e+06	72.0642	1.04788e+07	3.51721e+08	0.351721	0.403424	0.201712	2.01712e+08		9.69057e+06	144.128	1.39953e+06	2.01712e+08	0.201712	0
	Dolomite	CaMg(CO3)2		0	0		0.2	0.0484302	0.0484302	4.84302e+07		0	0.240214	2.01613e+08	0	0	0.0484302	0.77936	7.7936e+08		0	7.20642	1.08148e+08	0	0	0.77936	0.591392	5.91392e+08		8.29104e+06	14.4128	4.10323e+07	1.19497e+08	0.119497	0.471895
	Magnesite	MgCO3		0	0		0.2	0.0484302	0.0484302	4.84302e+07		0	0.0600535	8.06452e+08	0	0	0.0484302	0.0726454	7.26454e+07		0	1.8016	4.03226e+07	0	0	0.0726454	0.462326	4.62326e+08		0	3.60321	1.28309e+08	0	0	0.462326
	Total								1.88215							0.027546	1.85461	1.85461	1.85461e+09						0.599175	1.25543	1.25543	1.25543e+09						0.321209	0.93422	0.947931	0.93422	0.503642
			mol/km/yr		mol/km/yr	mol/km/yr		mol/km/yr					mol/kg of solvent									mol/kg of solvent									mol/kg of solvent
	Organic carbon		22896.3										0.2									6									12
	Calcite	CaCO3	113649	1	113649	20161.3	0.6	12096.8					0.2									6									12
	Dolomite	CaMg(CO3)2		0	0	0	0.2	4032.26					0.02									0.6									1.2
	Magnesite	MgCO3		0	0	0	0.2	4032.26					0.005									0.15									0.3
South Chile	C-bearing phase	Chemical formula of C-bearing phase	Amount of carbon in organic carbon/carbonate	Distribution of carbon in carbonate	Amount of carbon in carbonate	Amount of carbon in carbonate	Distribution of carbon in carbonate	Amount of carbon in carbonate	Amount of carbon in organic carbon/carbonate	Amount of carbon in organic carbon/carbonate	Amount of liberated water	Amount of liberated water (water available for C dissolution)	Solubility	Water needed for full dissolution	Amount of carbon, dissolved	Amount of carbon, dissolved	Amount of carbon, left	Amount of carbon in organic carbon/carbonate	Amount of carbon in organic carbon/carbonate	Amount of liberated water	Amount of liberated water (water available for C dissolution)	Solubility	Water needed for full dissolution	Amount of carbon, dissolved	Amount of carbon, dissolved	Amount of carbon, left	Amount of carbon in organic carbon/carbonate	Amount of carbon in organic carbon/carbonate	Amount of liberated water	Amount of liberated water (water available for C dissolution)	Solubility	Water needed for full dissolution	Amount of carbon, dissolved	Amount of carbon, dissolved	Amount of carbon, left	Amount of carbon in organic carbon/carbonate, dissolved	Amount of carbon in organic carbon/carbonate, left	Carbon recycling
									Total	Total								Total	Total								Total	Total
			kt/km/yr		kt/km/yr	kt/km/yr		kt/km/yr	kt/km/yr	g/km/yr	kt/km/yr	kg/km/yr	g/kg of solvent	kg/km/yr	g/km/yr	kt/km/yr	kt/km/yr	kt/km/yr	g/km/yr	kt/km/yr	kg/km/yr	g/kg of solvent	kg/km/yr	g/km/yr	kt/km/yr	kt/km/yr	kt/km/yr	g/km/yr	kt/km/yr	kg/km/yr	g/kg of solvent	kg/km/yr	g/km/yr	kt/km/yr	kt/km/yr
	Organic carbon		0.165						0.165	165000000	10.0711	1.00711e+07	2.40214	6.86888e+07	2.41922e+07	0.0241922	0.140808	0.140808	1.40808e+08	5.76519	5.76519e+06	72.0642	1.95392e+06	1.40808e+08	0.140808	0	0	0	12.3459	1.23459e+07	144.128	0	0	0	0
	Calcite	CaCO3	0.165	1	0.165	0.0622682	0.6	0.0373609	0.202361	2.02361e+08		0	2.40214	8.42419e+07	0	0	0.202361	0.10118	1.0118e+08		3.81126e+06	72.0642	1.40403e+06	1.0118e+08	0.10118	0	0	0		1.23459e+07	144.128	0	0	0	0
	Dolomite	CaMg(CO3)2		0	0		0.2	0.0124536	0.0124536	1.24536e+07		0	0.240214	5.18439e+07	0	0	0.0124536	0.107407	1.07407e+08		2.40723e+06	7.20642	1.49044e+07	1.73475e+07	0.0173475	0.0900598	0.0450299	4.50299e+07		1.23459e+07	14.4128	3.12429e+06	4.50299e+07	0.0450299	0
	Magnesite	MgCO3		0	0		0.2	0.0124536	0.0124536	1.24536e+07		0	0.0600535	2.07376e+08	0	0	0.0124536	0.0186805	1.86805e+07		0	1.8016	1.03688e+07	0	0	0.0186805	0.0637103	6.37103e+07		9.22164e+06	3.60321	1.76815e+07	3.32275e+07	0.0332275	0.0304828
	Total								0.392268							0.0241922	0.368076	0.368076	3.68076e+08						0.259336	0.10874	0.10874	1.0874e+08						0.0782574	0.0304828	0.361785	0.0304828	0.922291
			mol/km/yr		mol/km/yr	mol/km/yr		mol/km/yr					mol/kg of solvent									mol/kg of solvent									mol/kg of solvent
	Organic carbon		13737.8										0.2									6									12
	Calcite	CaCO3	13737.8	1	13737.8	5184.39	0.6	3110.64					0.2									6									12
	Dolomite	CaMg(CO3)2		0	0	0	0.2	1036.88					0.02									0.6									1.2
	Magnesite	MgCO3		0	0	0	0.2	1036.88					0.005									0.15									0.3
Antilles	C-bearing phase	Chemical formula of C-bearing phase	Amount of carbon in organic carbon/carbonate	Distribution of carbon in carbonate	Amount of carbon in carbonate	Amount of carbon in carbonate	Distribution of carbon in carbonate	Amount of carbon in carbonate	Amount of carbon in organic carbon/carbonate	Amount of carbon in organic carbon/carbonate	Amount of liberated water	Amount of liberated water (water available for C dissolution)	Solubility	Water needed for full dissolution	Amount of carbon, dissolved	Amount of carbon, dissolved	Amount of carbon, left	Amount of carbon in organic carbon/carbonate	Amount of carbon in organic carbon/carbonate	Amount of liberated water	Amount of liberated water (water available for C dissolution)	Solubility	Water needed for full dissolution	Amount of carbon, dissolved	Amount of carbon, dissolved	Amount of carbon, left	Amount of carbon in organic carbon/carbonate	Amount of carbon in organic carbon/carbonate	Amount of liberated water	Amount of liberated water (water available for C dissolution)	Solubility	Water needed for full dissolution	Amount of carbon, dissolved	Amount of carbon, dissolved	Amount of carbon, left	Amount of carbon in organic carbon/carbonate, dissolved	Amount of carbon in organic carbon/carbonate, left	Carbon recycling
									Total	Total								Total	Total								Total	Total
			kt/km/yr		kt/km/yr	kt/km/yr		kt/km/yr	kt/km/yr	g/km/yr	kt/km/yr	kg/km/yr	g/kg of solvent	kg/km/yr	g/km/yr	kt/km/yr	kt/km/yr	kt/km/yr	g/km/yr	kt/km/yr	kg/km/yr	g/kg of solvent	kg/km/yr	g/km/yr	kt/km/yr	kt/km/yr	kt/km/yr	g/km/yr	kt/km/yr	kg/km/yr	g/kg of solvent	kg/km/yr	g/km/yr	kt/km/yr	kt/km/yr
	Organic carbon		0.329412						0.329412	3.29412e+08	3.3	3300000	2.40214	1.37133e+08	7.92706e+06	0.00792706	0.321485	0.321485	3.21485e+08	0.6	600000	72.0642	4.46109e+06	4.32385e+07	0.0432385	0.278246	0.278246	2.78246e+08	3.3	3.3e+06	144.128	1.93054e+06	2.78246e+08	0.278246	0
	Calcite	CaCO3	1.18824	1	1.18824	0.285254	0.6	0.171152	1.35939	1.35939e+09		0	2.40214	5.65907e+08	0	0	1.35939	0.679694	6.79694e+08		0	72.0642	9.43178e+06	0	0	0.679694	0.339847	3.39847e+08		1.36946e+06	144.128	2.35795e+06	1.97378e+08	0.197378	0.142469
	Dolomite	CaMg(CO3)2		0	0		0.2	0.0570508	0.0570508	5.70508e+07		0	0.240214	2.375e+08	0	0	0.0570508	0.708219	7.08219e+08		0	7.20642	9.82762e+07	0	0	0.708219	0.693957	6.93957e+08		0	14.4128	4.81485e+07	0	0	0.693957
	Magnesite	MgCO3		0	0		0.2	0.0570508	0.0570508	5.70508e+07		0	0.0600535	9.5e+08	0	0	0.0570508	0.0855762	8.55762e+07		0	1.8016	4.75e+07	0	0	0.0855762	0.439686	4.39686e+08		0	3.60321	1.22026e+08	0	0	0.439686
	Total								1.8029							0.00792706	1.79497	1.79497	1.79497e+09						0.0432385	1.75174	1.75174	1.75174e+09						0.475624	1.27611	0.526789	1.27611	0.29219
			mol/km/yr		mol/km/yr	mol/km/yr		mol/km/yr					mol/kg of solvent									mol/kg of solvent									mol/kg of solvent
	Organic carbon		27426.5										0.2									6									12
	Calcite	CaCO3	98931.4	1	98931.4	23750	0.6	14250					0.2									6									12
	Dolomite	CaMg(CO3)2		0	0	0	0.2	4750					0.02									0.6									1.2
	Magnesite	MgCO3		0	0	0	0.2	4750					0.005									0.15									0.3
Scotia (South Sandwich)	C-bearing phase	Chemical formula of C-bearing phase	Amount of carbon in organic carbon/carbonate	Distribution of carbon in carbonate	Amount of carbon in carbonate	Amount of carbon in carbonate	Distribution of carbon in carbonate	Amount of carbon in carbonate	Amount of carbon in organic carbon/carbonate	Amount of carbon in organic carbon/carbonate	Amount of liberated water	Amount of liberated water (water available for C dissolution)	Solubility	Water needed for full dissolution	Amount of carbon, dissolved	Amount of carbon, dissolved	Amount of carbon, left	Amount of carbon in organic carbon/carbonate	Amount of carbon in organic carbon/carbonate	Amount of liberated water	Amount of liberated water (water available for C dissolution)	Solubility	Water needed for full dissolution	Amount of carbon, dissolved	Amount of carbon, dissolved	Amount of carbon, left	Amount of carbon in organic carbon/carbonate	Amount of carbon in organic carbon/carbonate	Amount of liberated water	Amount of liberated water (water available for C dissolution)	Solubility	Water needed for full dissolution	Amount of carbon, dissolved	Amount of carbon, dissolved	Amount of carbon, left	Amount of carbon in organic carbon/carbonate, dissolved	Amount of carbon in organic carbon/carbonate, left	Carbon recycling
									Total	Total								Total	Total								Total	Total
			kt/km/yr		kt/km/yr	kt/km/yr		kt/km/yr	kt/km/yr	g/km/yr	kt/km/yr	kg/km/yr	g/kg of solvent	kg/km/yr	g/km/yr	kt/km/yr	kt/km/yr	kt/km/yr	g/km/yr	kt/km/yr	kg/km/yr	g/kg of solvent	kg/km/yr	g/km/yr	kt/km/yr	kt/km/yr	kt/km/yr	g/km/yr	kt/km/yr	kg/km/yr	g/kg of solvent	kg/km/yr	g/km/yr	kt/km/yr	kt/km/yr
	Organic carbon		0.128571						0.128571	1.28571e+08	9.6	9.6e+06	2.40214	5.35237e+07	2.30605e+07	0.0230605	0.105511	0.105511	1.05511e+08	0	0	72.0642	1.46412e+06	0	0	0.105511	0.105511	1.05511e+08	10.1	10100000	144.128	732062	1.05511e+08	0.105511	0
	Calcite	CaCO3	0.257143	1	0.257143	0.191215	0.6	0.114729	0.371872	3.71872e+08		0	2.40214	1.54809e+08	0	0	0.371872	0.185936	1.85936e+08		0	72.0642	2.58014e+06	0	0	0.185936	0.092968	9.2968e+07		9.36794e+06	144.128	645036	9.2968e+07	0.092968	0
	Dolomite	CaMg(CO3)2		0	0		0.2	0.038243	0.038243	3.8243e+07		0	0.240214	1.59204e+08	0	0	0.038243	0.205057	2.05057e+08		0	7.20642	2.84548e+07	0	0	0.205057	0.195497	1.95497e+08		8.7229e+06	14.4128	1.35641e+07	1.25722e+08	0.125722	0.0697749
	Magnesite	MgCO3		0	0		0.2	0.038243	0.038243	3.8243e+07		0	0.0600535	6.36816e+08	0	0	0.038243	0.0573645	5.73645e+07		0	1.8016	3.18408e+07	0	0	0.0573645	0.159893	1.59893e+08		0	3.60321	4.43752e+07	0	0	0.159893
	Total								0.576929							0.0230605	0.553869	0.553869	5.53869e+08						0	0.553869	0.553869	5.53869e+08						0.324201	0.229668	0.347261	0.229668	0.601913
			mol/km/yr		mol/km/yr	mol/km/yr		mol/km/yr					mol/kg of solvent									mol/kg of solvent									mol/kg of solvent
	Organic carbon		10704.7										0.2									6									12
	Calcite	CaCO3	21409.5	1	21409.5	15920.4	0.6	9552.24					0.2									6									12
	Dolomite	CaMg(CO3)2		0	0	0	0.2	3184.08					0.02									0.6									1.2
	Magnesite	MgCO3		0	0	0	0.2	3184.08					0.005									0.15									0.3
Aegean	C-bearing phase	Chemical formula of C-bearing phase	Amount of carbon in organic carbon/carbonate	Distribution of carbon in carbonate	Amount of carbon in carbonate	Amount of carbon in carbonate	Distribution of carbon in carbonate	Amount of carbon in carbonate	Amount of carbon in organic carbon/carbonate	Amount of carbon in organic carbon/carbonate	Amount of liberated water	Amount of liberated water (water available for C dissolution)	Solubility	Water needed for full dissolution	Amount of carbon, dissolved	Amount of carbon, dissolved	Amount of carbon, left	Amount of carbon in organic carbon/carbonate	Amount of carbon in organic carbon/carbonate	Amount of liberated water	Amount of liberated water (water available for C dissolution)	Solubility	Water needed for full dissolution	Amount of carbon, dissolved	Amount of carbon, dissolved	Amount of carbon, left	Amount of carbon in organic carbon/carbonate	Amount of carbon in organic carbon/carbonate	Amount of liberated water	Amount of liberated water (water available for C dissolution)	Solubility	Water needed for full dissolution	Amount of carbon, dissolved	Amount of carbon, dissolved	Amount of carbon, left	Amount of carbon in organic carbon/carbonate, dissolved	Amount of carbon in organic carbon/carbonate, left	Carbon recycling
									Total	Total								Total	Total								Total	Total
			kt/km/yr		kt/km/yr	kt/km/yr		kt/km/yr	kt/km/yr	g/km/yr	kt/km/yr	kg/km/yr	g/kg of solvent	kg/km/yr	g/km/yr	kt/km/yr	kt/km/yr	kt/km/yr	g/km/yr	kt/km/yr	kg/km/yr	g/kg of solvent	kg/km/yr	g/km/yr	kt/km/yr	kt/km/yr	kt/km/yr	g/km/yr	kt/km/yr	kg/km/yr	g/kg of solvent	kg/km/yr	g/km/yr	kt/km/yr	kt/km/yr
	Organic carbon		0.85						0.85	850000000	3.6	3.6e+06	2.40214	3.53851e+08	8647704	0.0086477	0.841352	0.841352	841352296	0	0	72.0642	1.1675e+07	0	0	0.841352	0.841352	841352296	3.7	3700000	144.128	5.83752e+06	533275080	0.533275	0.308077
	Calcite	CaCO3	0.608333	1	0.608333	0.0423907	0.6	0.0254344	0.633768	6.33768e+08		0	2.40214	2.63835e+08	0	0	0.633768	0.316884	3.16884e+08		0	72.0642	4.39724e+06	0	0	0.316884	0.158442	1.58442e+08		0	144.128	1.09931e+06	0	0	0.158442
	Dolomite	CaMg(CO3)2		0	0		0.2	0.00847814	0.00847814	8.47814e+06		0	0.240214	3.52941e+07	0	0	0.00847814	0.321123	3.21123e+08		0	7.20642	4.45607e+07	0	0	0.321123	0.319003	3.19003e+08		0	14.4128	2.21333e+07	0	0	0.319003
	Magnesite	MgCO3		0	0		0.2	0.00847814	0.00847814	8.47814e+06		0	0.0600535	1.41176e+08	0	0	0.00847814	0.0127172	1.27172e+07		0	1.8016	7.05882e+06	0	0	0.0127172	0.173279	1.73279e+08		0	3.60321	4.80901e+07	0	0	0.173279
	Total								1.50072							0.0086477	1.49208	1.49208	1.49208e+09						0	1.49208	1.49208	1.49208e+09						0.533275	0.958801	0.541923	0.958801	0.361108
			mol/km/yr		mol/km/yr	mol/km/yr		mol/km/yr					mol/kg of solvent									mol/kg of solvent									mol/kg of solvent
	Organic carbon		70770.2										0.2									6									12
	Calcite	CaCO3	50649.3	1	50649.3	3529.41	0.6	2117.65					0.2									6									12
	Dolomite	CaMg(CO3)2		0	0	0	0.2	705.882					0.02									0.6									1.2
	Magnesite	MgCO3		0	0	0	0.2	705.882					0.005									0.15									0.3
Sumatra	C-bearing phase	Chemical formula of C-bearing phase	Amount of carbon in organic carbon/carbonate	Distribution of carbon in carbonate	Amount of carbon in carbonate	Amount of carbon in carbonate	Distribution of carbon in carbonate	Amount of carbon in carbonate	Amount of carbon in organic carbon/carbonate	Amount of carbon in organic carbon/carbonate	Amount of liberated water	Amount of liberated water (water available for C dissolution)	Solubility	Water needed for full dissolution	Amount of carbon, dissolved	Amount of carbon, dissolved	Amount of carbon, left	Amount of carbon in organic carbon/carbonate	Amount of carbon in organic carbon/carbonate	Amount of liberated water	Amount of liberated water (water available for C dissolution)	Solubility	Water needed for full dissolution	Amount of carbon, dissolved	Amount of carbon, dissolved	Amount of carbon, left	Amount of carbon in organic carbon/carbonate	Amount of carbon in organic carbon/carbonate	Amount of liberated water	Amount of liberated water (water available for C dissolution)	Solubility	Water needed for full dissolution	Amount of carbon, dissolved	Amount of carbon, dissolved	Amount of carbon, left	Amount of carbon in organic carbon/carbonate, dissolved	Amount of carbon in organic carbon/carbonate, left	Carbon recycling
									Total	Total								Total	Total								Total	Total
			kt/km/yr		kt/km/yr	kt/km/yr		kt/km/yr	kt/km/yr	g/km/yr	kt/km/yr	kg/km/yr	g/kg of solvent	kg/km/yr	g/km/yr	kt/km/yr	kt/km/yr	kt/km/yr	g/km/yr	kt/km/yr	kg/km/yr	g/kg of solvent	kg/km/yr	g/km/yr	kt/km/yr	kt/km/yr	kt/km/yr	g/km/yr	kt/km/yr	kg/km/yr	g/kg of solvent	kg/km/yr	g/km/yr	kt/km/yr	kt/km/yr
	Organic carbon		0.238889						0.238889	2.38889e+08	9.12139	9.12139e+06	2.40214	9.94484e+07	2.19109e+07	0.0219109	0.216978	0.216978	2.16978e+08	0	0	72.0642	3.0109e+06	0	0	0.216978	0.216978	2.16978e+08	7.42438	7.42438e+06	144.128	1.50545e+06	2.16978e+08	0.216978	0
	Calcite	CaCO3	3.46111	1	3.46111	0.15611	0.6	0.0936659	3.55478	3.55478e+09		0	2.40214	1.47984e+09	0	0	3.55478	1.77739	1.77739e+09		0	72.0642	2.4664e+07	0	0	1.77739	0.888694	8.88694e+08		5.91893e+06	144.128	6.16599e+06	8.53086e+08	0.853086	0.0356085
	Dolomite	CaMg(CO3)2		0	0		0.2	0.031222	0.031222	3.1222e+07		0	0.240214	1.29976e+08	0	0	0.031222	1.793	1.793e+09		0	7.20642	2.48806e+08	0	0	1.793	1.78519	1.78519e+09		0	14.4128	1.23861e+08	0	0	1.78519
	Magnesite	MgCO3		0	0		0.2	0.031222	0.031222	3.1222e+07		0	0.0600535	5.19903e+08	0	0	0.031222	0.0468329	4.68329e+07		0	1.8016	2.59951e+07	0	0	0.0468329	0.943333	9.43333e+08		0	3.60321	2.61803e+08	0	0	0.943333
	Total								3.85611							0.0219109	3.8342	3.8342	3.8342e+09						0	3.8342	3.8342	3.8342e+09						1.07006	2.76414	1.09197	2.76414	0.28318
			mol/km/yr		mol/km/yr	mol/km/yr		mol/km/yr					mol/kg of solvent									mol/kg of solvent									mol/kg of solvent
	Organic carbon		19889.7										0.2									6									12
	Calcite	CaCO3	288169	1	288169	12997.6	0.6	7798.54					0.2									6									12
	Dolomite	CaMg(CO3)2		0	0	0	0.2	2599.51					0.02									0.6									1.2
	Magnesite	MgCO3		0	0	0	0.2	2599.51					0.005									0.15									0.3
Java	C-bearing phase	Chemical formula of C-bearing phase	Amount of carbon in organic carbon/carbonate	Distribution of carbon in carbonate	Amount of carbon in carbonate	Amount of carbon in carbonate	Distribution of carbon in carbonate	Amount of carbon in carbonate	Amount of carbon in organic carbon/carbonate	Amount of carbon in organic carbon/carbonate	Amount of liberated water	Amount of liberated water (water available for C dissolution)	Solubility	Water needed for full dissolution	Amount of carbon, dissolved	Amount of carbon, dissolved	Amount of carbon, left	Amount of carbon in organic carbon/carbonate	Amount of carbon in organic carbon/carbonate	Amount of liberated water	Amount of liberated water (water available for C dissolution)	Solubility	Water needed for full dissolution	Amount of carbon, dissolved	Amount of carbon, dissolved	Amount of carbon, left	Amount of carbon in organic carbon/carbonate	Amount of carbon in organic carbon/carbonate	Amount of liberated water	Amount of liberated water (water available for C dissolution)	Solubility	Water needed for full dissolution	Amount of carbon, dissolved	Amount of carbon, dissolved	Amount of carbon, left	Amount of carbon in organic carbon/carbonate, dissolved	Amount of carbon in organic carbon/carbonate, left	Carbon recycling
									Total	Total								Total	Total								Total	Total
			kt/km/yr		kt/km/yr	kt/km/yr		kt/km/yr	kt/km/yr	g/km/yr	kt/km/yr	kg/km/yr	g/kg of solvent	kg/km/yr	g/km/yr	kt/km/yr	kt/km/yr	kt/km/yr	g/km/yr	kt/km/yr	kg/km/yr	g/kg of solvent	kg/km/yr	g/km/yr	kt/km/yr	kt/km/yr	kt/km/yr	g/km/yr	kt/km/yr	kg/km/yr	g/kg of solvent	kg/km/yr	g/km/yr	kt/km/yr	kt/km/yr
	Organic carbon		0.133333						0.133333	1.33333e+08	7.86162	7.86162e+06	2.40214	5.55061e+07	1.88847e+07	0.0188847	0.114449	0.114449	1.14449e+08	2.43838	2.43838e+06	72.0642	1.58815e+06	1.14449e+08	0.114449	0	0	0	0.613243	613243	144.128	0	0	0	0
	Calcite	CaCO3	1.90952	1	1.90952	0.932924	0.6	0.559754	2.46928	2.46928e+09		0	2.40214	1.02795e+09	0	0	2.46928	1.23464	1.23464e+09		850230	72.0642	1.71325e+07	6.12712e+07	0.0612712	1.17337	0.586684	5.86684e+08		613243	144.128	4.07056e+06	8.83858e+07	0.0883858	0.498298
	Dolomite	CaMg(CO3)2		0	0		0.2	0.186585	0.186585	1.86585e+08		0	0.240214	7.76744e+08	0	0	0.186585	1.32793	1.32793e+09		0	7.20642	1.84271e+08	0	0	1.32793	1.25065	1.25065e+09		0	14.4128	8.67733e+07	0	0	1.25065
	Magnesite	MgCO3		0	0		0.2	0.186585	0.186585	1.86585e+08		0	0.0600535	3.10698e+09	0	0	0.186585	0.279877	2.79877e+08		0	1.8016	1.55349e+08	0	0	0.279877	0.943843	9.43843e+08		0	3.60321	2.61945e+08	0	0	0.943843
	Total								2.97578							0.0188847	2.9569	2.9569	2.9569e+09						0.17572	2.78118	2.78118	2.78118e+09						0.0883858	2.69279	0.28299	2.69279	0.0950978
			mol/km/yr		mol/km/yr	mol/km/yr		mol/km/yr					mol/kg of solvent									mol/kg of solvent									mol/kg of solvent
	Organic carbon		11101.2										0.2									6									12
	Calcite	CaCO3	158985	1	158985	77674.4	0.6	46604.7					0.2									6									12
	Dolomite	CaMg(CO3)2		0	0	0	0.2	15534.9					0.02									0.6									1.2
	Magnesite	MgCO3		0	0	0	0.2	15534.9					0.005									0.15									0.3
Solomons (New Britain+Trobriand+Vanuatu)	C-bearing phase	Chemical formula of C-bearing phase	Amount of carbon in organic carbon/carbonate	Distribution of carbon in carbonate	Amount of carbon in carbonate	Amount of carbon in carbonate	Distribution of carbon in carbonate	Amount of carbon in carbonate	Amount of carbon in organic carbon/carbonate	Amount of carbon in organic carbon/carbonate	Amount of liberated water	Amount of liberated water (water available for C dissolution)	Solubility	Water needed for full dissolution	Amount of carbon, dissolved	Amount of carbon, dissolved	Amount of carbon, left	Amount of carbon in organic carbon/carbonate	Amount of carbon in organic carbon/carbonate	Amount of liberated water	Amount of liberated water (water available for C dissolution)	Solubility	Water needed for full dissolution	Amount of carbon, dissolved	Amount of carbon, dissolved	Amount of carbon, left	Amount of carbon in organic carbon/carbonate	Amount of carbon in organic carbon/carbonate	Amount of liberated water	Amount of liberated water (water available for C dissolution)	Solubility	Water needed for full dissolution	Amount of carbon, dissolved	Amount of carbon, dissolved	Amount of carbon, left	Amount of carbon in organic carbon/carbonate, dissolved	Amount of carbon in organic carbon/carbonate, left	Carbon recycling
									Total	Total								Total	Total								Total	Total
			kt/km/yr		kt/km/yr	kt/km/yr		kt/km/yr	kt/km/yr	g/km/yr	kt/km/yr	kg/km/yr	g/kg of solvent	kg/km/yr	g/km/yr	kt/km/yr	kt/km/yr	kt/km/yr	g/km/yr	kt/km/yr	kg/km/yr	g/kg of solvent	kg/km/yr	g/km/yr	kt/km/yr	kt/km/yr	kt/km/yr	g/km/yr	kt/km/yr	kg/km/yr	g/kg of solvent	kg/km/yr	g/km/yr	kt/km/yr	kt/km/yr
	Organic carbon		0.0909091						0.0909091	9.09091e+07	9.48073	9.48073e+06	2.40214	3.7845e+07	2.2774e+07	0.022774	0.0681351	0.0681351	6.81351e+07	5.28036	5.28036e+06	72.0642	945477	6.81351e+07	0.0681351	0	0	0	6.00218	6.00218e+06	144.128	0	0	0	0
	Calcite	CaCO3	1.65455	1	1.65455	0.301403	0.6	0.180842	1.83539	1.83539e+09		0	2.40214	7.64064e+08	0	0	1.83539	0.917694	9.17694e+08		4.33489e+06	72.0642	1.27344e+07	3.1239e+08	0.31239	0.605304	0.302652	3.02652e+08		6.00218e+06	144.128	2.09988e+06	3.02652e+08	0.302652	0
	Dolomite	CaMg(CO3)2		0	0		0.2	0.0602807	0.0602807	6.02807e+07		0	0.240214	2.50946e+08	0	0	0.0602807	0.947834	9.47834e+08		0	7.20642	1.31526e+08	0	0	0.947834	0.776569	7.76569e+08		3.90231e+06	14.4128	5.38804e+07	5.62433e+07	0.0562433	0.720326
	Magnesite	MgCO3		0	0		0.2	0.0602807	0.0602807	6.02807e+07		0	0.0600535	1.00378e+09	0	0	0.0602807	0.090421	9.0421e+07		0	1.8016	5.01892e+07	0	0	0.090421	0.564338	5.64338e+08		0	3.60321	1.56621e+08	0	0	0.564338
	Total								2.04686							0.022774	2.02408	2.02408	2.02408e+09						0.380525	1.64356	1.64356	1.64356e+09						0.358895	1.28466	0.762194	1.28466	0.372373
			mol/km/yr		mol/km/yr	mol/km/yr		mol/km/yr					mol/kg of solvent									mol/kg of solvent									mol/kg of solvent
	Organic carbon		7569.01										0.2									6									12
	Calcite	CaCO3	137756	1	137756	25094.6	0.6	15056.7					0.2									6									12
	Dolomite	CaMg(CO3)2		0	0	0	0.2	5018.92					0.02									0.6									1.2
	Magnesite	MgCO3		0	0	0	0.2	5018.92					0.005									0.15									0.3
Tonga	C-bearing phase	Chemical formula of C-bearing phase	Amount of carbon in organic carbon/carbonate	Distribution of carbon in carbonate	Amount of carbon in carbonate	Amount of carbon in carbonate	Distribution of carbon in carbonate	Amount of carbon in carbonate	Amount of carbon in organic carbon/carbonate	Amount of carbon in organic carbon/carbonate	Amount of liberated water	Amount of liberated water (water available for C dissolution)	Solubility	Water needed for full dissolution	Amount of carbon, dissolved	Amount of carbon, dissolved	Amount of carbon, left	Amount of carbon in organic carbon/carbonate	Amount of carbon in organic carbon/carbonate	Amount of liberated water	Amount of liberated water (water available for C dissolution)	Solubility	Water needed for full dissolution	Amount of carbon, dissolved	Amount of carbon, dissolved	Amount of carbon, left	Amount of carbon in organic carbon/carbonate	Amount of carbon in organic carbon/carbonate	Amount of liberated water	Amount of liberated water (water available for C dissolution)	Solubility	Water needed for full dissolution	Amount of carbon, dissolved	Amount of carbon, dissolved	Amount of carbon, left	Amount of carbon in organic carbon/carbonate, dissolved	Amount of carbon in organic carbon/carbonate, left	Carbon recycling
									Total	Total								Total	Total								Total	Total
			kt/km/yr		kt/km/yr	kt/km/yr		kt/km/yr	kt/km/yr	g/km/yr	kt/km/yr	kg/km/yr	g/kg of solvent	kg/km/yr	g/km/yr	kt/km/yr	kt/km/yr	kt/km/yr	g/km/yr	kt/km/yr	kg/km/yr	g/kg of solvent	kg/km/yr	g/km/yr	kt/km/yr	kt/km/yr	kt/km/yr	g/km/yr	kt/km/yr	kg/km/yr	g/kg of solvent	kg/km/yr	g/km/yr	kt/km/yr	kt/km/yr
	Organic carbon		0.06						0.06	60000000	12.4	1.24e+07	2.40214	2.49777e+07	2.97865e+07	0.0297865	0.0302135	0.0302135	3.02135e+07	0	0	72.0642	419258	0	0	0.0302135	0.0302135	3.02135e+07	8.3	8.3e+06	144.128	209629	3.02135e+07	0.0302135	0
	Calcite	CaCO3	0.166667	1	0.166667	2.05663	0.6	1.23398	1.40064	1.40064e+09		0	2.40214	5.83081e+08	0	0	1.40064	0.700321	7.00321e+08		0	72.0642	9.71802e+06	0	0	0.700321	0.350161	3.50161e+08		8.09037e+06	144.128	2.42951e+06	3.50161e+08	0.350161	0
	Dolomite	CaMg(CO3)2		0	0		0.2	0.411325	0.411325	4.11325e+08		0	0.240214	1.71233e+09	0	0	0.411325	0.905984	9.05984e+08		0	7.20642	1.25719e+08	0	0	0.905984	0.803153	8.03153e+08		5.66087e+06	14.4128	5.57248e+07	8.15892e+07	0.0815892	0.721564
	Magnesite	MgCO3		0	0		0.2	0.411325	0.411325	4.11325e+08		0	0.0600535	6.84932e+09	0	0	0.411325	0.616988	6.16988e+08		0	1.8016	3.42466e+08	0	0	0.616988	1.06998	1.06998e+09		0	3.60321	2.96952e+08	0	0	1.06998
	Total								2.28329							0.0297865	2.25351	2.25351	2.25351e+09						0	2.25351	2.25351	2.25351e+09						0.461963	1.79154	0.49175	1.79154	0.215369
			mol/km/yr		mol/km/yr	mol/km/yr		mol/km/yr					mol/kg of solvent									mol/kg of solvent									mol/kg of solvent
	Organic carbon		4995.55										0.2									6									12
	Calcite	CaCO3	13876.5	1	13876.5	171233	0.6	102740					0.2									6									12
	Dolomite	CaMg(CO3)2		0	0	0	0.2	34246.6					0.02									0.6									1.2
	Magnesite	MgCO3		0	0	0	0.2	34246.6					0.005									0.15									0.3
Kermadec	C-bearing phase	Chemical formula of C-bearing phase	Amount of carbon in organic carbon/carbonate	Distribution of carbon in carbonate	Amount of carbon in carbonate	Amount of carbon in carbonate	Distribution of carbon in carbonate	Amount of carbon in carbonate	Amount of carbon in organic carbon/carbonate	Amount of carbon in organic carbon/carbonate	Amount of liberated water	Amount of liberated water (water available for C dissolution)	Solubility	Water needed for full dissolution	Amount of carbon, dissolved	Amount of carbon, dissolved	Amount of carbon, left	Amount of carbon in organic carbon/carbonate	Amount of carbon in organic carbon/carbonate	Amount of liberated water	Amount of liberated water (water available for C dissolution)	Solubility	Water needed for full dissolution	Amount of carbon, dissolved	Amount of carbon, dissolved	Amount of carbon, left	Amount of carbon in organic carbon/carbonate	Amount of carbon in organic carbon/carbonate	Amount of liberated water	Amount of liberated water (water available for C dissolution)	Solubility	Water needed for full dissolution	Amount of carbon, dissolved	Amount of carbon, dissolved	Amount of carbon, left	Amount of carbon in organic carbon/carbonate, dissolved	Amount of carbon in organic carbon/carbonate, left	Carbon recycling
									Total	Total								Total	Total								Total	Total
			kt/km/yr		kt/km/yr	kt/km/yr		kt/km/yr	kt/km/yr	g/km/yr	kt/km/yr	kg/km/yr	g/kg of solvent	kg/km/yr	g/km/yr	kt/km/yr	kt/km/yr	kt/km/yr	g/km/yr	kt/km/yr	kg/km/yr	g/kg of solvent	kg/km/yr	g/km/yr	kt/km/yr	kt/km/yr	kt/km/yr	g/km/yr	kt/km/yr	kg/km/yr	g/kg of solvent	kg/km/yr	g/km/yr	kt/km/yr	kt/km/yr
	Organic carbon		0.136						0.136	136000000	5.9	5.9e+06	2.40214	5.66162e+07	1.41726e+07	0.0141726	0.121827	0.121827	121827374	3.7	3.7e+06	72.0642	1.69054e+06	121827374	0.121827	0	0	0	1	1000000	144.128	0	0	0	0
	Calcite	CaCO3	1.6	1	1.6	0.6926	0.6	0.41556	2.01556	2.01556e+09		0	2.40214	8.39069e+08	0	0	2.01556	1.00778	1.00778e+09		2.00946e+06	72.0642	1.39845e+07	1.4481e+08	0.14481	0.86297	0.431485	4.31485e+08		1000000	144.128	2.99375e+06	144128400	0.144128	0.287357
	Dolomite	CaMg(CO3)2		0	0		0.2	0.13852	0.13852	1.3852e+08		0	0.240214	5.76653e+08	0	0	0.13852	1.07704	1.07704e+09		0	7.20642	1.49456e+08	0	0	1.07704	0.970005	9.70005e+08		0	14.4128	6.73014e+07	0	0	0.970005
	Magnesite	MgCO3		0	0		0.2	0.13852	0.13852	1.3852e+08		0	0.0600535	2.30661e+09	0	0	0.13852	0.20778	2.0778e+08		0	1.8016	1.15331e+08	0	0	0.20778	0.7463	7.463e+08		0	3.60321	2.07121e+08	0	0	0.7463
	Total								2.4286							0.0141726	2.41443	2.41443	2.41443e+09						0.266638	2.14779	2.14779	2.14779e+09						0.144128	2.00366	0.424939	2.00366	0.174973
			mol/km/yr		mol/km/yr	mol/km/yr		mol/km/yr					mol/kg of solvent									mol/kg of solvent									mol/kg of solvent
	Organic carbon		11323.2										0.2									6									12
	Calcite	CaCO3	133215	1	133215	57665.3	0.6	34599.2					0.2									6									12
	Dolomite	CaMg(CO3)2		0	0	0	0.2	11533.1					0.02									0.6									1.2
	Magnesite	MgCO3		0	0	0	0.2	11533.1					0.005									0.15									0.3
South Philippines	C-bearing phase	Chemical formula of C-bearing phase	Amount of carbon in organic carbon/carbonate	Distribution of carbon in carbonate	Amount of carbon in carbonate	Amount of carbon in carbonate	Distribution of carbon in carbonate	Amount of carbon in carbonate	Amount of carbon in organic carbon/carbonate	Amount of carbon in organic carbon/carbonate	Amount of liberated water	Amount of liberated water (water available for C dissolution)	Solubility	Water needed for full dissolution	Amount of carbon, dissolved	Amount of carbon, dissolved	Amount of carbon, left	Amount of carbon in organic carbon/carbonate	Amount of carbon in organic carbon/carbonate	Amount of liberated water	Amount of liberated water (water available for C dissolution)	Solubility	Water needed for full dissolution	Amount of carbon, dissolved	Amount of carbon, dissolved	Amount of carbon, left	Amount of carbon in organic carbon/carbonate	Amount of carbon in organic carbon/carbonate	Amount of liberated water	Amount of liberated water (water available for C dissolution)	Solubility	Water needed for full dissolution	Amount of carbon, dissolved	Amount of carbon, dissolved	Amount of carbon, left	Amount of carbon in organic carbon/carbonate, dissolved	Amount of carbon in organic carbon/carbonate, left	Carbon recycling
									Total	Total								Total	Total								Total	Total
			kt/km/yr		kt/km/yr	kt/km/yr		kt/km/yr	kt/km/yr	g/km/yr	kt/km/yr	kg/km/yr	g/kg of solvent	kg/km/yr	g/km/yr	kt/km/yr	kt/km/yr	kt/km/yr	g/km/yr	kt/km/yr	kg/km/yr	g/kg of solvent	kg/km/yr	g/km/yr	kt/km/yr	kt/km/yr	kt/km/yr	g/km/yr	kt/km/yr	kg/km/yr	g/kg of solvent	kg/km/yr	g/km/yr	kt/km/yr	kt/km/yr
	Organic carbon		0.01						0.01	10000000	7.1	7.1e+06	2.40214	4.16295e+06	10000000	0.01	0	0	0	4.2	4.2e+06	72.0642	0	0	0	0	0	0	0.4	400000	144.128	0	0	0	0
	Calcite	CaCO3	1.29	1	1.29	0.350213	0.6	0.210128	1.50013	1.50013e+09		2.93705e+06	2.40214	6.24496e+08	7.05519e+06	0.00705519	1.49307	0.746536	7.46536e+08		4.2e+06	72.0642	1.03593e+07	3.0267e+08	0.30267	0.443867	0.221933	2.21933e+08		400000	144.128	1.53983e+06	5.76514e+07	0.0576514	0.164282
	Dolomite	CaMg(CO3)2		0	0		0.2	0.0700425	0.0700425	7.00425e+07		0	0.240214	2.91584e+08	0	0	0.0700425	0.781557	7.81557e+08		0	7.20642	1.08453e+08	0	0	0.781557	0.612712	6.12712e+08		0	14.4128	4.25115e+07	0	0	0.612712
	Magnesite	MgCO3		0	0		0.2	0.0700425	0.0700425	7.00425e+07		0	0.0600535	1.16634e+09	0	0	0.0700425	0.105064	1.05064e+08		0	1.8016	5.83168e+07	0	0	0.105064	0.495842	4.95842e+08		0	3.60321	1.37611e+08	0	0	0.495842
	Total								1.65021							0.0170552	1.63316	1.63316	1.63316e+09						0.30267	1.33049	1.33049	1.33049e+09						0.0576514	1.27284	0.377376	1.27284	0.228683
			mol/km/yr		mol/km/yr	mol/km/yr		mol/km/yr					mol/kg of solvent									mol/kg of solvent									mol/kg of solvent
	Organic carbon		832.591										0.2									6									12
	Calcite	CaCO3	107404	1	107404	29158.4	0.6	17495					0.2									6									12
	Dolomite	CaMg(CO3)2		0	0	0	0.2	5831.68					0.02									0.6									1.2
	Magnesite	MgCO3		0	0	0	0.2	5831.68					0.005									0.15									0.3
North Philippines	C-bearing phase	Chemical formula of C-bearing phase	Amount of carbon in organic carbon/carbonate	Distribution of carbon in carbonate	Amount of carbon in carbonate	Amount of carbon in carbonate	Distribution of carbon in carbonate	Amount of carbon in carbonate	Amount of carbon in organic carbon/carbonate	Amount of carbon in organic carbon/carbonate	Amount of liberated water	Amount of liberated water (water available for C dissolution)	Solubility	Water needed for full dissolution	Amount of carbon, dissolved	Amount of carbon, dissolved	Amount of carbon, left	Amount of carbon in organic carbon/carbonate	Amount of carbon in organic carbon/carbonate	Amount of liberated water	Amount of liberated water (water available for C dissolution)	Solubility	Water needed for full dissolution	Amount of carbon, dissolved	Amount of carbon, dissolved	Amount of carbon, left	Amount of carbon in organic carbon/carbonate	Amount of carbon in organic carbon/carbonate	Amount of liberated water	Amount of liberated water (water available for C dissolution)	Solubility	Water needed for full dissolution	Amount of carbon, dissolved	Amount of carbon, dissolved	Amount of carbon, left	Amount of carbon in organic carbon/carbonate, dissolved	Amount of carbon in organic carbon/carbonate, left	Carbon recycling
									Total	Total								Total	Total								Total	Total
			kt/km/yr		kt/km/yr	kt/km/yr		kt/km/yr	kt/km/yr	g/km/yr	kt/km/yr	kg/km/yr	g/kg of solvent	kg/km/yr	g/km/yr	kt/km/yr	kt/km/yr	kt/km/yr	g/km/yr	kt/km/yr	kg/km/yr	g/kg of solvent	kg/km/yr	g/km/yr	kt/km/yr	kt/km/yr	kt/km/yr	g/km/yr	kt/km/yr	kg/km/yr	g/kg of solvent	kg/km/yr	g/km/yr	kt/km/yr	kt/km/yr
	Organic carbon		0.218182						0.218182	2.18182e+08	12.1	1.21e+07	2.40214	9.08281e+07	2.90659e+07	0.0290659	0.189116	0.189116	1.89116e+08	2.7	2.7e+06	72.0642	2.62427e+06	1.89116e+08	0.189116	0	0	0	12.8	1.28e+07	144.128	0	0	0	0
	Calcite	CaCO3	2.02727	1	2.02727	0.0137265	0.6	0.00823591	2.03551	2.03551e+09		0	2.40214	8.47373e+08	0	0	2.03551	1.01775	1.01775e+09		75729.9	72.0642	1.41229e+07	5.45742e+06	0.00545742	1.0123	0.506148	5.06148e+08		1.28e+07	144.128	3.51179e+06	5.06148e+08	0.506148	0
	Dolomite	CaMg(CO3)2		0	0		0.2	0.0027453	0.0027453	2.7453e+06		0	0.240214	1.14286e+07	0	0	0.0027453	1.01913	1.01913e+09		0	7.20642	1.41419e+08	0	0	1.01913	1.01571	1.01571e+09		9.28821e+06	14.4128	7.04727e+07	1.3387e+08	0.13387	0.881842
	Magnesite	MgCO3		0	0		0.2	0.0027453	0.0027453	2.7453e+06		0	0.0600535	4.57143e+07	0	0	0.0027453	0.00411795	4.11795e+06		0	1.8016	2.28571e+06	0	0	0.00411795	0.513681	5.13681e+08		0	3.60321	1.42562e+08	0	0	0.513681
	Total								2.25918							0.0290659	2.23012	2.23012	2.23012e+09						0.194573	2.03554	2.03554	2.03554e+09						0.640018	1.39552	0.863657	1.39552	0.382288
			mol/km/yr		mol/km/yr	mol/km/yr		mol/km/yr					mol/kg of solvent									mol/kg of solvent									mol/kg of solvent
	Organic carbon		18165.6										0.2									6									12
	Calcite	CaCO3	168789	1	168789	1142.86	0.6	685.714					0.2									6									12
	Dolomite	CaMg(CO3)2		0	0	0	0.2	228.571					0.02									0.6									1.2
	Magnesite	MgCO3		0	0	0	0.2	228.571					0.005									0.15									0.3
Mariana	C-bearing phase	Chemical formula of C-bearing phase	Amount of carbon in organic carbon/carbonate	Distribution of carbon in carbonate	Amount of carbon in carbonate	Amount of carbon in carbonate	Distribution of carbon in carbonate	Amount of carbon in carbonate	Amount of carbon in organic carbon/carbonate	Amount of carbon in organic carbon/carbonate	Amount of liberated water	Amount of liberated water (water available for C dissolution)	Solubility	Water needed for full dissolution	Amount of carbon, dissolved	Amount of carbon, dissolved	Amount of carbon, left	Amount of carbon in organic carbon/carbonate	Amount of carbon in organic carbon/carbonate	Amount of liberated water	Amount of liberated water (water available for C dissolution)	Solubility	Water needed for full dissolution	Amount of carbon, dissolved	Amount of carbon, dissolved	Amount of carbon, left	Amount of carbon in organic carbon/carbonate	Amount of carbon in organic carbon/carbonate	Amount of liberated water	Amount of liberated water (water available for C dissolution)	Solubility	Water needed for full dissolution	Amount of carbon, dissolved	Amount of carbon, dissolved	Amount of carbon, left	Amount of carbon in organic carbon/carbonate, dissolved	Amount of carbon in organic carbon/carbonate, left	Carbon recycling
									Total	Total								Total	Total								Total	Total
			kt/km/yr		kt/km/yr	kt/km/yr		kt/km/yr	kt/km/yr	g/km/yr	kt/km/yr	kg/km/yr	g/kg of solvent	kg/km/yr	g/km/yr	kt/km/yr	kt/km/yr	kt/km/yr	g/km/yr	kt/km/yr	kg/km/yr	g/kg of solvent	kg/km/yr	g/km/yr	kt/km/yr	kt/km/yr	kt/km/yr	g/km/yr	kt/km/yr	kg/km/yr	g/kg of solvent	kg/km/yr	g/km/yr	kt/km/yr	kt/km/yr
	Organic carbon		0.025						0.025	25000000	5.35	5350000	2.40214	1.04074e+07	12851449	0.0128514	0.0121486	0.0121486	1.21486e+07	0.6	600000	72.0642	168580	1.21486e+07	0.0121486	0	0	0	1.3	1.3e+06	144.128	0	0	0	0
	Calcite	CaCO3	0.43125	1	0.43125	0.609815	0.6	0.365889	0.797139	7.97139e+08		0	2.40214	3.31845e+08	0	0	0.797139	0.398569	3.98569e+08		431420	72.0642	5.53076e+06	3.109e+07	0.03109	0.367479	0.18374	1.8374e+08		1.3e+06	144.128	1.27483e+06	1.8374e+08	0.18374	0
	Dolomite	CaMg(CO3)2		0	0		0.2	0.121963	0.121963	1.21963e+08		0	0.240214	5.07726e+08	0	0	0.121963	0.459551	4.59551e+08		0	7.20642	6.37697e+07	0	0	0.459551	0.413515	4.13515e+08		25166.4	14.4128	2.86908e+07	362719	0.000362719	0.413152
	Magnesite	MgCO3		0	0		0.2	0.121963	0.121963	1.21963e+08		0	0.0600535	2.03091e+09	0	0	0.121963	0.182944	1.82944e+08		0	1.8016	1.01545e+08	0	0	0.182944	0.41272	4.1272e+08		0	3.60321	1.14542e+08	0	0	0.41272
	Total								1.06606							0.0128514	1.05321	1.05321	1.05321e+09						0.0432385	1.00997	1.00997	1.00997e+09						0.184102	0.825872	0.240192	0.825872	0.225308
			mol/km/yr		mol/km/yr	mol/km/yr		mol/km/yr					mol/kg of solvent									mol/kg of solvent									mol/kg of solvent
	Organic carbon		2081.48										0.2									6									12
	Calcite	CaCO3	35905.5	1	35905.5	50772.6	0.6	30463.6					0.2									6									12
	Dolomite	CaMg(CO3)2		0	0	0	0.2	10154.5					0.02									0.6									1.2
	Magnesite	MgCO3		0	0	0	0.2	10154.5					0.005									0.15									0.3
Izu‐Bonin	C-bearing phase	Chemical formula of C-bearing phase	Amount of carbon in organic carbon/carbonate	Distribution of carbon in carbonate	Amount of carbon in carbonate	Amount of carbon in carbonate	Distribution of carbon in carbonate	Amount of carbon in carbonate	Amount of carbon in organic carbon/carbonate	Amount of carbon in organic carbon/carbonate	Amount of liberated water	Amount of liberated water (water available for C dissolution)	Solubility	Water needed for full dissolution	Amount of carbon, dissolved	Amount of carbon, dissolved	Amount of carbon, left	Amount of carbon in organic carbon/carbonate	Amount of carbon in organic carbon/carbonate	Amount of liberated water	Amount of liberated water (water available for C dissolution)	Solubility	Water needed for full dissolution	Amount of carbon, dissolved	Amount of carbon, dissolved	Amount of carbon, left	Amount of carbon in organic carbon/carbonate	Amount of carbon in organic carbon/carbonate	Amount of liberated water	Amount of liberated water (water available for C dissolution)	Solubility	Water needed for full dissolution	Amount of carbon, dissolved	Amount of carbon, dissolved	Amount of carbon, left	Amount of carbon in organic carbon/carbonate, dissolved	Amount of carbon in organic carbon/carbonate, left	Carbon recycling
									Total	Total								Total	Total								Total	Total
			kt/km/yr		kt/km/yr	kt/km/yr		kt/km/yr	kt/km/yr	g/km/yr	kt/km/yr	kg/km/yr	g/kg of solvent	kg/km/yr	g/km/yr	kt/km/yr	kt/km/yr	kt/km/yr	g/km/yr	kt/km/yr	kg/km/yr	g/kg of solvent	kg/km/yr	g/km/yr	kt/km/yr	kt/km/yr	kt/km/yr	g/km/yr	kt/km/yr	kg/km/yr	g/kg of solvent	kg/km/yr	g/km/yr	kt/km/yr	kt/km/yr
	Organic carbon		0.0461538						0.0461538	4.61538e+07	5.00382	5.00382e+06	2.40214	1.92136e+07	1.20199e+07	0.0120199	0.034134	0.034134	3.4134e+07	0.830534	830534	72.0642	473661	3.4134e+07	0.034134	0	0	0	3.58092	3.58092e+06	144.128	0	0	0	0
	Calcite	CaCO3	0.00769231	1	0.00769231	0.648393	0.6	0.389036	0.396728	3.96728e+08		0	2.40214	1.65156e+08	0	0	0.396728	0.198364	1.98364e+08		356874	72.0642	2.7526e+06	2.57178e+07	0.0257178	0.172646	0.0863231	8.63231e+07		3.58092e+06	144.128	598932	8.63231e+07	0.0863231	0
	Dolomite	CaMg(CO3)2		0	0		0.2	0.129679	0.129679	1.29679e+08		0	0.240214	5.39846e+08	0	0	0.129679	0.263203	2.63203e+08		0	7.20642	3.65234e+07	0	0	0.263203	0.217925	2.17925e+08		2.98198e+06	14.4128	1.51202e+07	4.29789e+07	0.0429789	0.174946
	Magnesite	MgCO3		0	0		0.2	0.129679	0.129679	1.29679e+08		0	0.0600535	2.15938e+09	0	0	0.129679	0.194518	1.94518e+08		0	1.8016	1.07969e+08	0	0	0.194518	0.326119	3.26119e+08		0	3.60321	9.0508e+07	0	0	0.326119
	Total								0.702239							0.0120199	0.690219	0.690219	6.90219e+08						0.0598518	0.630367	0.630367	6.30367e+08						0.129302	0.501065	0.201174	0.501065	0.286475
			mol/km/yr		mol/km/yr	mol/km/yr		mol/km/yr					mol/kg of solvent									mol/kg of solvent									mol/kg of solvent
	Organic carbon		3842.73										0.2									6									12
	Calcite	CaCO3	640.455	1	640.455	53984.6	0.6	32390.7					0.2									6									12
	Dolomite	CaMg(CO3)2		0	0	0	0.2	10796.9					0.02									0.6									1.2
	Magnesite	MgCO3		0	0	0	0.2	10796.9					0.005									0.15									0.3
Ryukyu	C-bearing phase	Chemical formula of C-bearing phase	Amount of carbon in organic carbon/carbonate	Distribution of carbon in carbonate	Amount of carbon in carbonate	Amount of carbon in carbonate	Distribution of carbon in carbonate	Amount of carbon in carbonate	Amount of carbon in organic carbon/carbonate	Amount of carbon in organic carbon/carbonate	Amount of liberated water	Amount of liberated water (water available for C dissolution)	Solubility	Water needed for full dissolution	Amount of carbon, dissolved	Amount of carbon, dissolved	Amount of carbon, left	Amount of carbon in organic carbon/carbonate	Amount of carbon in organic carbon/carbonate	Amount of liberated water	Amount of liberated water (water available for C dissolution)	Solubility	Water needed for full dissolution	Amount of carbon, dissolved	Amount of carbon, dissolved	Amount of carbon, left	Amount of carbon in organic carbon/carbonate	Amount of carbon in organic carbon/carbonate	Amount of liberated water	Amount of liberated water (water available for C dissolution)	Solubility	Water needed for full dissolution	Amount of carbon, dissolved	Amount of carbon, dissolved	Amount of carbon, left	Amount of carbon in organic carbon/carbonate, dissolved	Amount of carbon in organic carbon/carbonate, left	Carbon recycling
									Total	Total								Total	Total								Total	Total
			kt/km/yr		kt/km/yr	kt/km/yr		kt/km/yr	kt/km/yr	g/km/yr	kt/km/yr	kg/km/yr	g/kg of solvent	kg/km/yr	g/km/yr	kt/km/yr	kt/km/yr	kt/km/yr	g/km/yr	kt/km/yr	kg/km/yr	g/kg of solvent	kg/km/yr	g/km/yr	kt/km/yr	kt/km/yr	kt/km/yr	g/km/yr	kt/km/yr	kg/km/yr	g/kg of solvent	kg/km/yr	g/km/yr	kt/km/yr	kt/km/yr
	Organic carbon		0.01						0.01	10000000	10.8	10800000	2.40214	4.16295e+06	10000000	0.01	0	0	0	0	0	72.0642	0	0	0	0	0	0	11.8	1.18e+07	144.128	0	0	0	0
	Calcite	CaCO3	0.01	1	0.01	0.260423	0.6	0.156254	0.166254	1.66254e+08		6.63705e+06	2.40214	6.92107e+07	15943112	0.0159431	0.150311	0.0751553	7.51553e+07		0	72.0642	1.04289e+06	0	0	0.0751553	0.0375776	3.75776e+07		1.18e+07	144.128	260723	3.75776e+07	0.0375776	0
	Dolomite	CaMg(CO3)2		0	0		0.2	0.0520846	0.0520846	5.20846e+07		0	0.240214	2.16826e+08	0	0	0.0520846	0.101198	1.01198e+08		0	7.20642	1.40427e+07	0	0	0.101198	0.0881764	8.81764e+07		1.15393e+07	14.4128	6.11791e+06	8.81764e+07	0.0881764	0
	Magnesite	MgCO3		0	0		0.2	0.0520846	0.0520846	5.20846e+07		0	0.0600535	8.67303e+08	0	0	0.0520846	0.0781268	7.81268e+07		0	1.8016	4.33651e+07	0	0	0.0781268	0.128726	1.28726e+08		5.42137e+06	3.60321	3.57253e+07	1.95343e+07	0.0195343	0.109191
	Total								0.280423							0.0259431	0.25448	0.25448	2.5448e+08						0	0.25448	0.25448	2.5448e+08						0.145288	0.109191	0.171232	0.109191	0.610619
			mol/km/yr		mol/km/yr	mol/km/yr		mol/km/yr					mol/kg of solvent									mol/kg of solvent									mol/kg of solvent
	Organic carbon		832.591										0.2									6									12
	Calcite	CaCO3	832.591	1	832.591	21682.6	0.6	13009.5					0.2									6									12
	Dolomite	CaMg(CO3)2		0	0	0	0.2	4336.51					0.02									0.6									1.2
	Magnesite	MgCO3		0	0	0	0.2	4336.51					0.005									0.15									0.3
SW Japan	C-bearing phase	Chemical formula of C-bearing phase	Amount of carbon in organic carbon/carbonate	Distribution of carbon in carbonate	Amount of carbon in carbonate	Amount of carbon in carbonate	Distribution of carbon in carbonate	Amount of carbon in carbonate	Amount of carbon in organic carbon/carbonate	Amount of carbon in organic carbon/carbonate	Amount of liberated water	Amount of liberated water (water available for C dissolution)	Solubility	Water needed for full dissolution	Amount of carbon, dissolved	Amount of carbon, dissolved	Amount of carbon, left	Amount of carbon in organic carbon/carbonate	Amount of carbon in organic carbon/carbonate	Amount of liberated water	Amount of liberated water (water available for C dissolution)	Solubility	Water needed for full dissolution	Amount of carbon, dissolved	Amount of carbon, dissolved	Amount of carbon, left	Amount of carbon in organic carbon/carbonate	Amount of carbon in organic carbon/carbonate	Amount of liberated water	Amount of liberated water (water available for C dissolution)	Solubility	Water needed for full dissolution	Amount of carbon, dissolved	Amount of carbon, dissolved	Amount of carbon, left	Amount of carbon in organic carbon/carbonate, dissolved	Amount of carbon in organic carbon/carbonate, left	Carbon recycling
									Total	Total								Total	Total								Total	Total
			kt/km/yr		kt/km/yr	kt/km/yr		kt/km/yr	kt/km/yr	g/km/yr	kt/km/yr	kg/km/yr	g/kg of solvent	kg/km/yr	g/km/yr	kt/km/yr	kt/km/yr	kt/km/yr	g/km/yr	kt/km/yr	kg/km/yr	g/kg of solvent	kg/km/yr	g/km/yr	kt/km/yr	kt/km/yr	kt/km/yr	g/km/yr	kt/km/yr	kg/km/yr	g/kg of solvent	kg/km/yr	g/km/yr	kt/km/yr	kt/km/yr
	Organic carbon		0.455556						0.455556	4.55556e+08	9.63458	9.63458e+06	2.40214	1.89646e+08	2.31436e+07	0.0231436	0.432412	0.432412	4.32412e+08	4.7271	4.7271e+06	72.0642	6.00037e+06	3.40655e+08	0.340655	0.0917571	0.0917571	9.17571e+07	5.09439	5.09439e+06	144.128	636634	9.17571e+07	0.0917571	0
	Calcite	CaCO3	0.655556	1	0.655556	0.0874566	0.6	0.0524739	0.708029	7.08029e+08		0	2.40214	2.94749e+08	0	0	0.708029	0.354015	3.54015e+08		0	72.0642	4.91249e+06	0	0	0.354015	0.177007	1.77007e+08		4.45776e+06	144.128	1.22812e+06	1.77007e+08	0.177007	0
	Dolomite	CaMg(CO3)2		0	0		0.2	0.0174913	0.0174913	1.74913e+07		0	0.240214	7.28155e+07	0	0	0.0174913	0.36276	3.6276e+08		0	7.20642	5.03385e+07	0	0	0.36276	0.358388	3.58388e+08		3.22964e+06	14.4128	2.48659e+07	4.65482e+07	0.0465482	0.311839
	Magnesite	MgCO3		0	0		0.2	0.0174913	0.0174913	1.74913e+07		0	0.0600535	2.91262e+08	0	0	0.0174913	0.026237	2.6237e+07		0	1.8016	1.45631e+07	0	0	0.026237	0.207617	2.07617e+08		0	3.60321	5.76201e+07	0	0	0.207617
	Total								1.19857							0.0231436	1.17542	1.17542	1.17542e+09						0.340655	0.834769	0.834769	8.34769e+08						0.315313	0.519457	0.679111	0.519457	0.566602
			mol/km/yr		mol/km/yr	mol/km/yr		mol/km/yr					mol/kg of solvent									mol/kg of solvent									mol/kg of solvent
	Organic carbon		37929.1										0.2									6									12
	Calcite	CaCO3	54581	1	54581	7281.55	0.6	4368.93					0.2									6									12
	Dolomite	CaMg(CO3)2		0	0	0	0.2	1456.31					0.02									0.6									1.2
	Magnesite	MgCO3		0	0	0	0.2	1456.31					0.005									0.15									0.3
NE Japan	C-bearing phase	Chemical formula of C-bearing phase	Amount of carbon in organic carbon/carbonate	Distribution of carbon in carbonate	Amount of carbon in carbonate	Amount of carbon in carbonate	Distribution of carbon in carbonate	Amount of carbon in carbonate	Amount of carbon in organic carbon/carbonate	Amount of carbon in organic carbon/carbonate	Amount of liberated water	Amount of liberated water (water available for C dissolution)	Solubility	Water needed for full dissolution	Amount of carbon, dissolved	Amount of carbon, dissolved	Amount of carbon, left	Amount of carbon in organic carbon/carbonate	Amount of carbon in organic carbon/carbonate	Amount of liberated water	Amount of liberated water (water available for C dissolution)	Solubility	Water needed for full dissolution	Amount of carbon, dissolved	Amount of carbon, dissolved	Amount of carbon, left	Amount of carbon in organic carbon/carbonate	Amount of carbon in organic carbon/carbonate	Amount of liberated water	Amount of liberated water (water available for C dissolution)	Solubility	Water needed for full dissolution	Amount of carbon, dissolved	Amount of carbon, dissolved	Amount of carbon, left	Amount of carbon in organic carbon/carbonate, dissolved	Amount of carbon in organic carbon/carbonate, left	Carbon recycling
									Total	Total								Total	Total								Total	Total
			kt/km/yr		kt/km/yr	kt/km/yr		kt/km/yr	kt/km/yr	g/km/yr	kt/km/yr	kg/km/yr	g/kg of solvent	kg/km/yr	g/km/yr	kt/km/yr	kt/km/yr	kt/km/yr	g/km/yr	kt/km/yr	kg/km/yr	g/kg of solvent	kg/km/yr	g/km/yr	kt/km/yr	kt/km/yr	kt/km/yr	g/km/yr	kt/km/yr	kg/km/yr	g/kg of solvent	kg/km/yr	g/km/yr	kt/km/yr	kt/km/yr
	Organic carbon		0.39						0.39	390000000	7.11057	7.11057e+06	2.40214	1.62355e+08	1.70806e+07	0.0170806	0.372919	0.372919	3.72919e+08	4.20976	4.20976e+06	72.0642	5.17482e+06	3.03373e+08	0.303373	0.0695467	0.0695467	6.95467e+07	1.42683	1.42683e+06	144.128	482533	6.95467e+07	0.0695467	0
	Calcite	CaCO3	0.05	1	0.05	1.01882	0.6	0.611289	0.661289	6.61289e+08		0	2.40214	2.75292e+08	0	0	0.661289	0.330645	3.30645e+08		0	72.0642	4.58819e+06	0	0	0.330645	0.165322	1.65322e+08		944296	144.128	1.14705e+06	1.361e+08	0.1361	0.0292224
	Dolomite	CaMg(CO3)2		0	0		0.2	0.203763	0.203763	2.03763e+08		0	0.240214	8.48256e+08	0	0	0.203763	0.432526	4.32526e+08		0	7.20642	6.00196e+07	0	0	0.432526	0.381585	3.81585e+08		0	14.4128	2.64754e+07	0	0	0.381585
	Magnesite	MgCO3		0	0		0.2	0.203763	0.203763	2.03763e+08		0	0.0600535	3.39303e+09	0	0	0.203763	0.305645	3.05645e+08		0	1.8016	1.69651e+08	0	0	0.305645	0.521908	5.21908e+08		0	3.60321	1.44845e+08	0	0	0.521908
	Total								1.45882							0.0170806	1.44173	1.44173	1.44173e+09						0.303373	1.13836	1.13836	1.13836e+09						0.205647	0.932715	0.5261	0.932715	0.360635
			mol/km/yr		mol/km/yr	mol/km/yr		mol/km/yr					mol/kg of solvent									mol/kg of solvent									mol/kg of solvent
	Organic carbon		32471										0.2									6									12
	Calcite	CaCO3	4162.95	1	4162.95	84825.6	0.6	50895.4					0.2									6									12
	Dolomite	CaMg(CO3)2		0	0	0	0.2	16965.1					0.02									0.6									1.2
	Magnesite	MgCO3		0	0	0	0.2	16965.1					0.005									0.15									0.3
Kurile	C-bearing phase	Chemical formula of C-bearing phase	Amount of carbon in organic carbon/carbonate	Distribution of carbon in carbonate	Amount of carbon in carbonate	Amount of carbon in carbonate	Distribution of carbon in carbonate	Amount of carbon in carbonate	Amount of carbon in organic carbon/carbonate	Amount of carbon in organic carbon/carbonate	Amount of liberated water	Amount of liberated water (water available for C dissolution)	Solubility	Water needed for full dissolution	Amount of carbon, dissolved	Amount of carbon, dissolved	Amount of carbon, left	Amount of carbon in organic carbon/carbonate	Amount of carbon in organic carbon/carbonate	Amount of liberated water	Amount of liberated water (water available for C dissolution)	Solubility	Water needed for full dissolution	Amount of carbon, dissolved	Amount of carbon, dissolved	Amount of carbon, left	Amount of carbon in organic carbon/carbonate	Amount of carbon in organic carbon/carbonate	Amount of liberated water	Amount of liberated water (water available for C dissolution)	Solubility	Water needed for full dissolution	Amount of carbon, dissolved	Amount of carbon, dissolved	Amount of carbon, left	Amount of carbon in organic carbon/carbonate, dissolved	Amount of carbon in organic carbon/carbonate, left	Carbon recycling
									Total	Total								Total	Total								Total	Total
			kt/km/yr		kt/km/yr	kt/km/yr		kt/km/yr	kt/km/yr	g/km/yr	kt/km/yr	kg/km/yr	g/kg of solvent	kg/km/yr	g/km/yr	kt/km/yr	kt/km/yr	kt/km/yr	g/km/yr	kt/km/yr	kg/km/yr	g/kg of solvent	kg/km/yr	g/km/yr	kt/km/yr	kt/km/yr	kt/km/yr	g/km/yr	kt/km/yr	kg/km/yr	g/kg of solvent	kg/km/yr	g/km/yr	kt/km/yr	kt/km/yr
	Organic carbon		0.136364						0.136364	1.36364e+08	6.75278	6.75278e+06	2.40214	5.67676e+07	1.62211e+07	0.0162211	0.120143	0.120143	1.20143e+08	3.59167	3.59167e+06	72.0642	1.66716e+06	1.20143e+08	0.120143	0	0	0	2.06111	2.06111e+06	144.128	0	0	0	0
	Calcite	CaCO3	0.0454545	1	0.0454545	0.966267	0.6	0.57976	0.625215	6.25215e+08		0	2.40214	2.60274e+08	0	0	0.625215	0.312607	3.12607e+08		1.92451e+06	72.0642	4.3379e+06	1.38688e+08	0.138688	0.173919	0.0869597	8.69597e+07		2.06111e+06	144.128	603349	8.69597e+07	0.0869597	0
	Dolomite	CaMg(CO3)2		0	0		0.2	0.193253	0.193253	1.93253e+08		0	0.240214	8.04505e+08	0	0	0.193253	0.409234	4.09234e+08		0	7.20642	5.67874e+07	0	0	0.409234	0.291577	2.91577e+08		1.45776e+06	14.4128	2.02303e+07	2.10105e+07	0.0210105	0.270566
	Magnesite	MgCO3		0	0		0.2	0.193253	0.193253	1.93253e+08		0	0.0600535	3.21802e+09	0	0	0.193253	0.28988	2.8988e+08		0	1.8016	1.60901e+08	0	0	0.28988	0.494497	4.94497e+08		0	3.60321	1.37238e+08	0	0	0.494497
	Total								1.14809							0.0162211	1.13186	1.13186	1.13186e+09						0.258831	0.873034	0.873034	8.73034e+08						0.10797	0.765063	0.383022	0.765063	0.333618
			mol/km/yr		mol/km/yr	mol/km/yr		mol/km/yr					mol/kg of solvent									mol/kg of solvent									mol/kg of solvent
	Organic carbon		11353.5										0.2									6									12
	Calcite	CaCO3	3784.5	1	3784.5	80450.5	0.6	48270.3					0.2									6									12
	Dolomite	CaMg(CO3)2		0	0	0	0.2	16090.1					0.02									0.6									1.2
	Magnesite	MgCO3		0	0	0	0.2	16090.1					0.005									0.15									0.3
Kamchatka	C-bearing phase	Chemical formula of C-bearing phase	Amount of carbon in organic carbon/carbonate	Distribution of carbon in carbonate	Amount of carbon in carbonate	Amount of carbon in carbonate	Distribution of carbon in carbonate	Amount of carbon in carbonate	Amount of carbon in organic carbon/carbonate	Amount of carbon in organic carbon/carbonate	Amount of liberated water	Amount of liberated water (water available for C dissolution)	Solubility	Water needed for full dissolution	Amount of carbon, dissolved	Amount of carbon, dissolved	Amount of carbon, left	Amount of carbon in organic carbon/carbonate	Amount of carbon in organic carbon/carbonate	Amount of liberated water	Amount of liberated water (water available for C dissolution)	Solubility	Water needed for full dissolution	Amount of carbon, dissolved	Amount of carbon, dissolved	Amount of carbon, left	Amount of carbon in organic carbon/carbonate	Amount of carbon in organic carbon/carbonate	Amount of liberated water	Amount of liberated water (water available for C dissolution)	Solubility	Water needed for full dissolution	Amount of carbon, dissolved	Amount of carbon, dissolved	Amount of carbon, left	Amount of carbon in organic carbon/carbonate, dissolved	Amount of carbon in organic carbon/carbonate, left	Carbon recycling
									Total	Total								Total	Total								Total	Total
			kt/km/yr		kt/km/yr	kt/km/yr		kt/km/yr	kt/km/yr	g/km/yr	kt/km/yr	kg/km/yr	g/kg of solvent	kg/km/yr	g/km/yr	kt/km/yr	kt/km/yr	kt/km/yr	g/km/yr	kt/km/yr	kg/km/yr	g/kg of solvent	kg/km/yr	g/km/yr	kt/km/yr	kt/km/yr	kt/km/yr	g/km/yr	kt/km/yr	kg/km/yr	g/kg of solvent	kg/km/yr	g/km/yr	kt/km/yr	kt/km/yr
	Organic carbon		0.2						0.2	200000000	5.5	5500000	2.40214	8.32591e+07	13211770	0.0132118	0.186788	0.186788	186788230	4.5	4500000	72.0642	2.59197e+06	186788230	0.186788	0	0	0	1.4	1400000	144.128	0	0	0	0
	Calcite	CaCO3	1.2	1	1.2	0.960856	0.6	0.576514	1.77651	1776513600		0	2.40214	7.39555e+08	0	0	1.77651	0.888257	888256800		1.90803e+06	72.0642	1.23259e+07	137500670	0.137501	0.750756	0.375378	375378065		1400000	144.128	2.60447e+06	201779760	0.20178	0.173598
	Dolomite	CaMg(CO3)2		0	0		0.2	0.192171	0.192171	192171200		0	0.240214	800000000	0	0	0.192171	0.984342	984342400		0	7.20642	1.36592e+08	0	0	0.984342	0.867549	867549265		0	14.4128	6.01928e+07	0	0	0.867549
	Magnesite	MgCO3		0	0		0.2	0.192171	0.192171	192171200		0	0.0600535	3200000000	0	0	0.192171	0.288257	2.88257e+08		0	1.8016	1.6e+08	0	0	0.288257	0.780428	780428000		0	3.60321	2.16592e+08	0	0	0.780428
	Total								2.36086							0.0132118	2.34764	2.34764	2347644230						0.324289	2.02336	2.02336	2023355330						0.20178	1.82158	0.53928	1.82158	0.228426
			mol/km/yr		mol/km/yr	mol/km/yr		mol/km/yr					mol/kg of solvent									mol/kg of solvent									mol/kg of solvent
	Organic carbon		16651.8										0.2									6									12
	Calcite	CaCO3	99910.9	1	99910.9	80000	0.6	48000					0.2									6									12
	Dolomite	CaMg(CO3)2		0	0	0	0.2	16000					0.02									0.6									1.2
	Magnesite	MgCO3		0	0	0	0.2	16000					0.005									0.15									0.3
Aleutians	C-bearing phase	Chemical formula of C-bearing phase	Amount of carbon in organic carbon/carbonate	Distribution of carbon in carbonate	Amount of carbon in carbonate	Amount of carbon in carbonate	Distribution of carbon in carbonate	Amount of carbon in carbonate	Amount of carbon in organic carbon/carbonate	Amount of carbon in organic carbon/carbonate	Amount of liberated water	Amount of liberated water (water available for C dissolution)	Solubility	Water needed for full dissolution	Amount of carbon, dissolved	Amount of carbon, dissolved	Amount of carbon, left	Amount of carbon in organic carbon/carbonate	Amount of carbon in organic carbon/carbonate	Amount of liberated water	Amount of liberated water (water available for C dissolution)	Solubility	Water needed for full dissolution	Amount of carbon, dissolved	Amount of carbon, dissolved	Amount of carbon, left	Amount of carbon in organic carbon/carbonate	Amount of carbon in organic carbon/carbonate	Amount of liberated water	Amount of liberated water (water available for C dissolution)	Solubility	Water needed for full dissolution	Amount of carbon, dissolved	Amount of carbon, dissolved	Amount of carbon, left	Amount of carbon in organic carbon/carbonate, dissolved	Amount of carbon in organic carbon/carbonate, left	Carbon recycling
									Total	Total								Total	Total								Total	Total
			kt/km/yr		kt/km/yr	kt/km/yr		kt/km/yr	kt/km/yr	g/km/yr	kt/km/yr	kg/km/yr	g/kg of solvent	kg/km/yr	g/km/yr	kt/km/yr	kt/km/yr	kt/km/yr	g/km/yr	kt/km/yr	kg/km/yr	g/kg of solvent	kg/km/yr	g/km/yr	kt/km/yr	kt/km/yr	kt/km/yr	g/km/yr	kt/km/yr	kg/km/yr	g/kg of solvent	kg/km/yr	g/km/yr	kt/km/yr	kt/km/yr
	Organic carbon		0.446667						0.446667	4.46667e+08	8.38359	8.38359e+06	2.40214	1.85945e+08	2.01386e+07	0.0201386	0.426528	0.426528	4.26528e+08	0.640458	640458	72.0642	5.91872e+06	4.61541e+07	0.0461541	0.380374	0.380374	3.80374e+08	8.78244	8.78244e+06	144.128	2.63913e+06	3.80374e+08	0.380374	0
	Calcite	CaCO3	0.72	1	0.72	0.235303	0.6	0.141182	0.861182	8.61182e+08		0	2.40214	3.58506e+08	0	0	0.861182	0.430591	4.30591e+08		0	72.0642	5.9751e+06	0	0	0.430591	0.215295	2.15295e+08		6.14331e+06	144.128	1.49378e+06	2.15295e+08	0.215295	0
	Dolomite	CaMg(CO3)2		0	0		0.2	0.0470607	0.0470607	4.70607e+07		0	0.240214	1.95911e+08	0	0	0.0470607	0.454121	4.54121e+08		0	7.20642	6.30162e+07	0	0	0.454121	0.442356	4.42356e+08		4.64953e+06	14.4128	3.06918e+07	6.7013e+07	0.067013	0.375343
	Magnesite	MgCO3		0	0		0.2	0.0470607	0.0470607	4.70607e+07		0	0.0600535	7.83646e+08	0	0	0.0470607	0.070591	7.0591e+07		0	1.8016	3.91823e+07	0	0	0.070591	0.297652	2.97652e+08		0	3.60321	8.26074e+07	0	0	0.297652
	Total								1.40197							0.0201386	1.38183	1.38183	1.38183e+09						0.0461541	1.33568	1.33568	1.33568e+09						0.662683	0.672995	0.728975	0.672995	0.519965
			mol/km/yr		mol/km/yr	mol/km/yr		mol/km/yr					mol/kg of solvent									mol/kg of solvent									mol/kg of solvent
	Organic carbon		37189.1										0.2									6									12
	Calcite	CaCO3	59946.5	1	59946.5	19591.1	0.6	11754.7					0.2									6									12
	Dolomite	CaMg(CO3)2		0	0	0	0.2	3918.23					0.02									0.6									1.2
	Magnesite	MgCO3		0	0	0	0.2	3918.23					0.005									0.15									0.3
																																					Minimum	0.0950978
																																					Maximum	0.922291
																																					Median	0.36674
