# Supplementary material for: Deep carbon cycle constrained by carbonate solubility
Source: Nat Commun. 2021 Jul 14;12:4311. doi: 10.1038/s41467-021-24533-7 (PMC8280166; doi:10.1038/s41467-021-24533-7)
Supplement: Supplementary file 5 — sup data 3 [file 41467_2021_24533_MOESM5_ESM.xlsx]

## Sheet: SupplementaryData3
Supplementary Data 3
Comparison of carbon recycling efficiency with CO2 outputs from strong emitter volcanoes
Molar mass of C, g/mol	12.0107
Molar mass of CO2, g/mol	44.0087
Molar mass ratio of C/CO2	0.272916
Trench		Carbon input					Carbon dissolved/recycled from subducting slab		Carbon output			Carbon recycled to the atmosphere by strong emitter volcanoes	Carbon recycled to the atmosphere by strong emitter volcanoes
	Length	Carbon in carbonate in sediments	Organic carbon in sediments	Carbon in carbonate in altered oceanic crust	Total carbon	Total carbon	Carbon dissolved/recycled from subducting slab	Carbon dissolved/recycled from subducting slab	CO2 flux from strong emitter volcanoes	Carbon flux from strong emitter volcanoes	C flux from subduction zones through strong emitter volcanoes	Carbon recycled to the atmosphere by strong emitter volcanoes	Carbon recycled to the atmosphere by strong emitter volcanoes
	km	kt/yr	kt/yr	kt/yr	kt/yr	kt/km/yr	% of subducted carbon	kt/yr	kt/yr	kt/yr	kt/km/yr	% of subducted carbon	% of dissolved carbon
	Clift 2017	Clift 2017	Clift 2017	Li et al 2019					Fischer et al 2019
Alaska	2050	1030	1720	300.267	3050.27	1.48794	0.676344	2063.03	402.843	109.942	0.0536304	0.0360435	0.0532917
Cascadia	850	650	260	67.2599	977.26	1.14972	0.140728	137.528	114.464	31.2391	0.0367519	0.031966	0.227148
Mexico	1700	150	250	204.182	604.182	0.355401	0.67593	408.385	671.5	183.263	0.107802	0.303325	0.448752
Guatemala‐El Salvador	500	1350	150	203.589	1703.59	3.40718	0.348668	593.987	251.319	68.5891	0.137178	0.0402615	0.115472
Nicaragua	275	270	40	40.7179	350.718	1.27534	0.419572	147.151	1565.09	427.138	1.55323	1.2179	2.90271
Costa Rica	450	610	80	91.9923	781.992	1.73776	0.407543	318.695	746.439	203.715	0.452701	0.260508	0.639217
Columbia-Ecuador	1100	1730	270	300.267	2300.27	2.09115	0.429723	988.478	2547.43	695.237	0.632033	0.302242	0.703341
Peru	2200	2640	530	432.385	3602.39	1.63745	0.538396	1939.51	166.447	45.4261	0.0206482	0.01261	0.0234214
North Chile	2000	2730	550	540.481	3820.48	1.91024	0.503642	1924.16	140.595	38.3707	0.0191854	0.0100434	0.0199416
South Chile	2000	330	330	116.504	776.504	0.388252	0.922291	716.162	308.401	84.1678	0.0420839	0.108393	0.117526
Antilles	850	1010	280	228.203	1518.2	1.78612	0.29219	443.603	1300.86	355.026	0.417678	0.233846	0.800323
Scotia (South Sandwich)	700	180	90	192.171	462.171	0.660245	0.601913	278.187	79.1959	21.6139	0.0308769	0.0467659	0.0776955
Aegean	1200	730	1020	36.0321	1786.03	1.48836	0.361108	644.95
Sumatra	1800	6230	430	384.342	7044.34	3.91352	0.28318	1994.82	414.197	113.041	0.0628007	0.0160471	0.0566674
Java	2100	4010	280	2005.79	6295.79	2.99799	0.0950978	598.716	1386.15	378.304	0.180145	0.0600885	0.63186
Solomons (New Britain+Trobriand+Vanuatu)	2750	4550	250	717.039	5517.04	2.0062	0.372373	2054.4	11534.1	3147.85	1.14467	0.570569	1.53225
Tonga	1500	250	90	3002.68	3342.68	2.22845	0.215369	719.907	85.5195	23.3397	0.0155598	0.00698234	0.0324204
Kermadec	1250	2000	170	984.877	3154.88	2.5239	0.174973	552.017
South Philippines	1000	1290	10	528.471	1828.47	1.82847	0.228683	418.141	355.93	97.1391	0.0971391	0.0531259	0.232312
North Philippines	1100	2230	240	14.4128	2484.41	2.25856	0.382288	949.761
Mariana	1600	690	40	1104.98	1834.98	1.14687	0.225308	413.436	519.039	141.654	0.088534	0.0771965	0.342627
Izu‐Bonin	1300	10	60	756.674	826.674	0.635903	0.286475	236.821	178.818	48.8024	0.0375403	0.0590346	0.206073
Ryukyu	1000	10	10	300.267	320.267	0.320267	0.610619	195.561
SW Japan	900	590	410	72.0642	1072.06	1.19118	0.566602	607.434	1125.24	307.097	0.341219	0.286454	0.505565
NE Japan	1000	50	390	1080.96	1520.96	1.52096	0.360635	548.513	150.31	41.0221	0.0410221	0.0269711	0.0747879
Kurile	1100	50	150	1201.07	1401.07	1.2737	0.333618	467.422	447.95	122.253	0.111139	0.0872568	0.261547
Kamchatka	1100	1320	220	864.77	2404.77	2.18615	0.228426	549.312	1441.86	393.508	0.357734	0.163636	0.716365
Aleutians	1500	1080	670	552.492	2302.49	1.53499	0.519965	1197.22	248.405	67.7937	0.0451958	0.0294436	0.0566262
Total		37770	8990	16324.9	63084.9			22107.3
						Lowest carbon recycling for a subduction zone	0.0950978
						Highest carbon recycling for a subduction zone	0.922291
						Global carbon recycling	0.350437
	Carbon flux	Molar mass of C	Carbon flux	Carbon flux	Carbon flux
	input		input	input	input
	mol/yr	g/mol	g/yr	kt/yr	Mt/yr
Carbon in carbonate in altered oceanic crust	1500000000000	12.0107	18016050000000	18016	18.016	Li et al 2019
Carbon in sediments					60	Clift 2017
Total					78.0161
Recycled					27.3397
