# Supplementary material for: Deep carbon cycle constrained by carbonate solubility
Source: Nat Commun. 2021 Jul 14;12:4311. doi: 10.1038/s41467-021-24533-7 (PMC8280166; doi:10.1038/s41467-021-24533-7)
Supplement: Supplementary file 6 — Source Data [file 41467_2021_24533_MOESM6_ESM.xlsx]

## Sheet: DataForFigure2
Pressure	Error on pressure	Temperature	Total M2+ Concentration in Fluid	Total M2+ Concentration in Fluid	Total M2+ Concentration in Fluid	Total M2+ Concentration in Fluid	Error on concentration	Total M2+ Concentration in Fluid	Error on concentration	Total M2+ Concentration in Fluid	Error on concentration	Total M2+ Concentration in Fluid	Error on concentration	Total M2+ Concentration in Fluid	Error on concentration	Total M2+ Concentration in Fluid	Error on concentration	Total M2+ Concentration in Fluid	Error on concentration	Total M2+ Concentration in Fluid	Error on concentration	Total M2+ Concentration in Fluid
GPa	GPa	°C	m	m	m	m		m		m		m		m		m		m		m		m
			Aragonite	Calcite	Calcite	Dolomite*		Dolomite*, undissolved		Magnesite, undissolved		Rhodochrosite		Rhodochrosite		Smithsonite		Smithsonite		Smithsonite		Strontianite
			Water	Water	NaCl(aq)	1 m NaCl(aq)		1 m NaCl(aq)		1 m NaCl(aq)		Water		1 m NaCl(aq)		Water		1 m NaCl(aq)		4.5 m NaCl(aq)		0.01 m RbNO3(aq)
			Facq et al 2014, estimate from figure	Caciagli & Manning 2003	Newton & Manning 2002	This work		This work		This work		This work		This work		Farsang et al 2021		Farsang et al 2021		Farsang et al 2021		Sanchez-Valle et al 2003, estimate from figure
2.3		300	0.01122
2.7		300	0.02512
3.05		300	0.05012
3.25		300	0.05623
3.8		300	0.07943
3.9		300	0.1
4.65		300	0.1122
3.25		350	0.02239
3.4		350	0.07079
3.85		350	0.12589
4		350	0.17783
4.1		350	0.19953
4.7		350	0.28184
5.15		350	0.31623
5.3		350	0.39811
5.95		350	0.44668
4.95		400	0.19953
5		400	0.22387
5.05		400	0.22387
5.15		400	0.25119
5.3		400	0.28184
5.45		400	0.31623
6.9		400	0.56234
0.6		500		0.00894
0.8		500		0.01651
1		500		0.00715
1		550		0.01396
0.6		600		0.0196
0.8		600		0.00838
1		600		0.01525
1.2		600		0.02194
0.6		700		0.02379
0.6		700		0.0169
0.8		700		0.0243
1		700		0.02777
1.2		700		0.08373
1.4		700		0.03692
1.5		700		0.06315
1.6		700		0.04205
1		750		0.02015
1		750		0.0493
1		750		0.0339
1		800		0.03986
1		800		0.0517
1		600			0.0195
1		600			0.1285
1		600			0.251
1		600			0.2255
0.6		700			0.4565
1		700			0.0845
1		700			0.2545
1		700			0.232
1		700			0.4655
1		700			0.6795
1.4		700			0.556
1		800			0.071
1		800			0.1525
1		800			0.32
1		800			0.401
1		800			0.7595
1		800			1.048
1		800			1.455
1		800			1.577
1		800			2.1965
1		800			2.214
1		800			2.623
1		800			3.2745
1		800			3.611
1		900			3.093
1		900			2.473
1		900			2.863
6.9	0.345	400						0.644	0.03694
3.2	0.16	412.2				0.0394	0.00767
2.3	0.115	200.3				0.0054	0.00175
6.4	0.32	400.3				0.0422	0.00705
8.8	0.385	400						0.09106	0.00864
5	0.25	500						0.0488	0.00953
5.8	0.29	400.3								0.142	0.0151
6.2	0.31	400.3								0.00899	0.0026
4.422	0.2211	300										0.00694	0.00143
4.422	0.2211	300										0.00573	0.00115
4.861	0.24305	300										0.00733	0.00151
2.279	0.11395	300												0.01165	0.00234
4.281	0.21405	300												0.02996	0.006
4.281	0.21405	300												0.0301	0.00603
5.934	0.2967	300												0.03858	0.00772
6.848	0.3424	415												0.03621	0.00725
2.317	0.11585	309														0.01669	0.00608
2.398	0.1199	309														0.01827	0.00647
5.059	0.25295	309														0.08679	0.02629
5.365	0.26825	309														0.08663	0.02624
5.365	0.26825	309														0.08741	0.02647
2.101	0.10505	294																0.14266	0.04296
5.308	0.2654	294																0.19095	0.05741
5.238	0.2619	294																0.18955	0.05699
5.296	0.2648	294																0.18961	0.05701
5.896	0.2948	295																0.18626	0.05601
5.896	0.2948	295																0.18797	0.05652
5.035	0.25175	397																0.18046	0.05426
5.035	0.25175	397																0.18138	0.05453
2.378	0.1189	294																		0.09844	0.02981
2.466	0.1233	313																		0.09974	0.03019
2.487	0.12435	313																		0.10041	0.03039
2.487	0.12435	313																		0.10351	0.03132
5.855	0.29275	313																		0.13201	0.03981
5.855	0.29275	313																		0.12766	0.03851
5.922	0.2961	313																		0.1268	0.03825
0.4		25																				0.00251
0.4		25																				0.00447
0.8		25																				0.01778
0.4		50																				0.00355
0.7		50																				0.00631
0.9		50																				0.00794
1.8		70																				0.1122
2.1		80																				0.12589
2.2		90																				0.12589
1		100																				0.00794
1.7		100																				0.05623
1		100																				0.05623
1.2		100																				0.08913
1.5		100																				0.1122
1.8		100																				0.12589
2.4		100																				0.12589
1.4		150																				0.02818
2		150																				0.0631
2.9		200																				0.15849
3.3		200																				0.22387
3.6		250																				0.17783
*Dolomite solubility values doubled due to normalization to mol C

## Sheet: DataForFigure3
Trench	Carbon in carbonate in sediments	Organic carbon in sediments	Carbon in carbonate in altered oceanic crust	H2O (with serpentinization)	H2O (with serpentinization)	H2O (with serpentinization)	H2O (with serpentinization)	H2O (with serpentinization)	H2O (with serpentinization)
	input	input	input	input	output, 0-100 km	output, 100-150 km	output, 150-230 km	output, 0-230 km	output, >230 km
	kt/km/yr	kt/km/yr	kt/km/yr	kt/yr/km	kt/km/yr	kt/km/yr	kt/km/yr	kt/km/yr	kt/km/yr
	Clift 2017	Clift 2017	Li et al 2019	van Keken etal 2011	van Keken etal 2011	van Keken etal 2011	van Keken etal 2011	van Keken etal 2011	van Keken etal 2011
Alaska	0.502439	0.839024	0.201522	23.6036	9.92857	0.780357	9.72768	20.4366	3.16696
Cascadia	0.764706	0.305882	0.0679393	11.6	9.7	1.9	-0.6	11	0.6
Mexico	0.0882353	0.147059	0.147637	18.4	12.3	6.1	-0.6	17.8	0.6
Guatemala‐El Salvador	2.7	0.3	0.223307	25.7	9.1	2.3	13.7	25.1	0.6
Nicaragua	0.981818	0.145455	0.223307	27.9	9.9	0.3	12.5	22.7	5.2
Costa Rica	1.35556	0.177778	0.223307	29.5	8.1	2.7	12.7	23.5	6
Columbia-Ecuador	1.57273	0.245455	0.2216	22.8	10.9	11.8	-0.1	22.6	0.2
Peru	1.2	0.240909	0.27041	26.7444	12.42	11.3578	2.76667	26.5444	0.2
North Chile	1.365	0.275	0.242151	30.6013	11.4673	8.31447	9.69057	29.4723	1.12893
South Chile	0.165	0.165	0.0622682	29.0704	10.0711	5.76519	12.3459	28.1822	0.888148
Antilles	1.18824	0.329412	0.285254	7.85	3.3	0.6	3.3	7.2	0.65
Scotia (South Sandwich)	0.257143	0.128571	0.191215	24.9	9.6	-0.2	10.1	19.5	5.4
Aegean	0.608333	0.85	0.0423907	7.7	3.6	-0.1	3.7	7.2	0.5
Sumatra	3.46111	0.238889	0.15611	20.8517	9.12139	-0.0985075	7.42438	16.4473	4.40448
Java	1.90952	0.133333	0.932924	28.4611	7.86162	2.43838	0.613243	10.9132	17.5478
Solomons (New Britain+Trobriand+Vanuatu)	1.65455	0.0909091	0.301403	38.284	9.48073	5.28036	6.00218	20.7633	17.5207
Tonga	0.166667	0.06	2.05663	68.4	12.4	0	8.3	20.7	47.7
Kermadec	1.6	0.136	0.6926	27.3	5.9	3.7	1	10.6	16.7
South Philippines	1.29	0.01	0.350213	28.9	7.1	4.2	0.4	11.7	17.2
North Philippines	2.02727	0.218182	0.0137265	37.4	12.1	2.7	12.8	27.6	9.8
Mariana	0.43125	0.025	0.609815	13.85	5.35	0.6	1.3	7.25	6.6
Izu‐Bonin	0.00769231	0.0461539	0.648393	15.7069	5.00382	0.830534	3.58092	9.41527	6.2916
Ryukyu	0.01	0.01	0.260423	28.7	10.8	0	11.8	22.6	6.1
SW Japan	0.655556	0.455556	0.0874565	24.0682	9.63458	4.7271	5.09439	19.4561	4.61215
NE Japan	0.05	0.39	1.01882	33.1545	7.11057	4.20976	1.42683	12.7472	20.4073
Kurile	0.0454546	0.136364	0.966267	32.4111	6.75278	3.59167	2.06111	12.4056	20.0056
Kamchatka	1.2	0.2	0.960856	30.2	5.5	4.5	1.4	11.4	18.8
Aleutians	0.72	0.446667	0.235303	23.4664	8.38359	0.640458	8.78244	17.8065	5.65992
